# Supplementary material for: Comparative Genomics and Phylogenetic Analysis of the Chloroplast Genomes in Three Medicinal Salvia Species for Bioexploration
Source: Int J Mol Sci. 2022 Oct 11;23(20):12080. doi: 10.3390/ijms232012080 (PMC9603726; doi:10.3390/ijms232012080)
Supplement: Supplementary file 1 [file ijms-23-12080-s001.zip › Tables S1-S12.xlsx]

## Sheet: Table S1
Table S1. Gene contents and characteristics of 43 species' chloroplast genomes in the study
Species/Items	Basic information of species			Length of diverse areas and genes/bp									GC content(%)					Number of diverse genes
Species	Genbank No.	Genus	Family	Total length	LSC length	SSC length	IRa length	IRb length	CDS genes	tRNA genes	rRNA genes	Non-coding region	total	LSC	SSC	IRa	IRb	Total genes	CDS genes	tRNA genes	rRNA genes
Salvia bowleyana		Salvia	Lamiaceae	151387	82772	17573	25521	25521	79200	2724	9242	60221	38.01	36.13	32.02	43.13	43.13	131	87	36	8
Salvia splendens				150604	82181	17857	25283	25283	78558	2724	9396	59926	38.04	36.2	31.85	43.2	43.2	130	86	36	8
Salvia officinalis				151163	82429	17510	25612	25612	79299	2738	9052	60074	38.04	36.22	31.87	43.07	43.07	131	87	36	8
Salvia bulleyana	NC_041092.1			151547	82853	17596	25549	25549	79212	2791	9076	60468	37.99	36.12	31.89	43.12	43.12	132	87	37	8
Salvia digitaloides	NC_050895.1			152159	83400	17579	25590	25590	80730	2789	9048	59592	38.04	36.21	31.95	43.11	43.11	133	88	37	8
Salvia japonica	NC_035233.1			153995	84775	17590	25815	25815	79332	2784	9056	62823	38	36.22	31.67	43.1	43.1	132	87	37	8
Salvia plebeia	NC_050929.1			151062	82454	17498	25555	25555	79062	2791	9052	60157	38.01	36.14	31.97	43.1	43.1	132	87	37	8
Salvia przewalskii	NC_041091.1			151319	82732	17605	25491	25491	79218	2791	9052	60258	37.96	36.08	31.88	43.11	43.11	132	87	37	8
Salvia yunnanensis	NC_050903.1			151413	82656	17577	25590	25590	79497	2789	9046	60081	38.02	36.14	32.01	43.11	43.11	132	87	37	8
Salvia miltiorrhiza	NC_020431.1			151328	82695	17555	25539	25539	79326	2791	9052	60159	38.02	36.15	31.99	43.13	43.13	132	87	37	8
Salvia daiguii	MT901216.1			151434	82752	17576	25553	25553	80388	2793	9052	59201	38.03	36.15	32.07	43.13	43.13	133	88	37	8
Salvia miltiorrhiza f. alba	MT012420.1			151389	82775	17572	25521	25521	79308	2786	9072	60223	38.02	36.13	32.02	43.14	43.14	132	87	37	8
Salvia meiliensis	NC_050896.1			151614	82854	17580	25590	25590	79437	2794	9048	60335	38	36.12	32	43.1	43.1	132	87	37	8
Salvia hispanica	NC_046838.1			150980	82279	17535	25583	25583	79092	2787	9048	60053	37.98	36.15	31.63	43.11	43.11	130	85	37	8
Salvia merjamie	NC_050897.1			151286	82566	17586	25567	25567	80754	2789	9052	58691	37.94	36.08	31.67	43.11	43.11	133	88	37	8
Salvia sclarea	NC_050900.1			151268	82535	17595	25569	25569	79668	2789	9052	59759	37.95	36.1	31.67	43.08	43.08	132	87	37	8
Salvia petrophila	NC_050899.1			151688	82883	17641	25582	25582	79326	2789	9048	60525	38	36.14	31.82	43.14	43.14	132	87	37	8
Salvia tiliifolia	NC_050053.1			150836	82129	17533	25587	25587	78936	2787	9048	60065	37.99	36.15	31.71	43.11	43.11	130	85	37	8
Salvia chanryoenica	NC_040121.1			151689	82903	17634	25576	25576	80055	2797	9052	59785	37.95	36.07	31.98	43.06	43.06	131	86	37	8
Salvia yangii	NC_050902.1			151466	82694	17566	25603	25603	80478	2790	9052	59146	38.05	36.23	31.93	43.1	43.1	133	88	37	8
Salvia prattii Hemsl.	MK944407.1			151690	82904	17594	25596	25596	79218	2799	9052	60621	38	36.13	31.93	43.1	43.1	132	87	37	8
Salvia roborowskii	MK944406.1			151654	82872	17590	25596	25596	79236	2815	9052	60551	38	36.14	31.89	43.1	43.1	132	87	37	8
Salvia nilotica	NC_050898.1			151450	82740	17464	25623	25623	80721	2789	9048	58892	37.99	36.12	31.89	43.09	43.09	133	88	37	8
Rosmarinus officinalis	NC_027259.1	Rosmarinus		152462	83355	17965	25571	25571	78438	2829	9056	62139	37.99	36.19	31.9	43.07	43.07	132	87	37	8
Agastache rugosa	NC_053706.1	Agastache		151922	82864	17780	25639	25639	80583	2811	9388	59140	37.92	36.05	31.87	43.03	43.03	133	88	37	8
Dracocephalum heterophyllum	MW970109.1	Dracocephalum		150860	82146	17368	25673	25673	79560	2790	9052	59458	37.76	35.78	31.59	42.99	42.99	133	88	37	8
Dracocephalum taliense	MT473756.1	Dracocephalum		150976	82253	17365	25679	25679	79920	2798	9052	59206	37.78	35.83	31.64	43	43	132	87	37	8
Ajuga forrestii	NC_048512.1	Dracocephalum		150492	82148	17160	25592	25592	78507	2607	9264	60114	38.26	36.37	32.21	43.31	43.31	128	85	35	8
Ajuga campylanthoides	MN814852.1	Dracocephalum		150500	82160	17158	25591	25591	72525	2738	9068	66169	38.25	36.38	32.18	43.3	43.3	130	86	36	8
Ajuga ciliata	MN814853.1	Ajuga		150494	82168	17188	25569	25569	72502	2738	9068	66186	38.26	36.39	32.22	43.31	43.31	130	86	36	8
Ajuga decumbens	MN814854.1	Ajuga		150325	82202	17071	25526	25526	72502	2738	9068	66017	38.26	36.36	32.27	43.33	43.33	130	86	36	8
Ajuga lupulina	MN814856.1	Ajuga		150534	82221	17177	25568	25568	72544	2738	9068	66184	38.25	36.37	32.2	43.31	43.31	130	86	36	8
Ajuga nipponensis	MN814857.1	Ajuga		150459	82108	17169	25591	25591	68632	2738	9068	70021	38.27	36.38	32.25	43.31	43.31	130	86	36	8
Caryopteris trichosphaera	MN814860.1	Ajuga		151380	82896	17222	25631	25631	79204	2828	9068	60280	38.27	36.42	32.28	43.26	43.26	131	86	37	8
Caryopteris mongholica	NC_035729.1	Ajuga		151707	83203	17226	25639	25639	77844	2780	9264	61819	38.24	36.37	32.27	43.28	43.28	131	86	37	8
Caryopteris incana	NC_046409.1	Caryopteris		151687	83178	17225	25642	25642	79953	2789	9064	59881	38.25	36.38	32.28	43.28	43.28	132	87	37	8
Caryopteris forrestii	MT473742.1	Caryopteris		151735	83217	17188	25665	25665	79911	2789	9064	59971	38.27	36.4	32.34	43.29	43.29	132	87	37	8
Dracocephalum tanguticum	NC_057508.1	Caryopteris		150954	82221	17363	25685	25685	80361	2790	9052	58751	37.8	35.84	31.58	43.03	43.03	133	88	37	8
Dracocephalum moldavica	NC_057509.1	Caryopteris		149868	81450	17066	25676	25676	79518	2790	9052	58508	37.83	35.81	31.79	43.03	43.03	132	87	37	8
Leonurus japonicus	NC_038062.1	Leonurus		151610	82827	17515	25634	25634	80118	2198	9396	59898	38.41	36.65	32.23	43.36	43.36	132	87	37	8
Elsholtzia densa	NC_056994.1	Elsholtzia		149095	81497	17364	25117	25117	78480	2783	9052	58780	37.92	35.96	31.92	43.16	43.16	129	84	37	8
Ligusticum sinense	MN652884.1	Ligusticum	Apiaceae	148515	93978	17607	18465	18465	58578	2739	9058	78140	37.6	35.99	31.12	44.78	44.78	124	80	36	8
Panax notoginseng	NC_026447.1	Panax	Araliaceae	156387	86111	18554	25861	25861	78723	2791	9048	65825	38.08	36.27	32.22	43.19	43.19	132	87	37	8

## Sheet: Table S2
	Table S2. The Microsatellite repeats number and percentage identified in the chloroplast genomes of 23 Salvia species in the Lamiaceae family.
Species/nucleotides		23 Salvia genus species of Lamiaceae family
		S.bowleyana	S.splendens	S.officinalis	S.bulleyana	S.digitaloides	S.japonica	S.plebeia	S.przewalskii	S.yunnanensis	S.miltiorrhiza	S.daiguii	S.miltiorrhiza f. alba	S.meiliensis	S.hispanica	S.merjamie	S.sclarea	S.petrophila	S.tiliifolia	S.chanryoenica	S.yangii	S. prattii Hemsl.	S.roborowskii	S.nilotica
mononucleotide	A	16	12	10	11	12	8	11	11	15	13	14	16	15	14	8	12	8	12	15	6	12	13	9
	C	0	0	0	0	0	0	0	0	0	0	0	0	0	1	0	0	0	0	0	0	0	0	0
	T	18	14	14	20	15	7	9	12	17	18	16	18	17	12	10	10	15	11	16	10	21	15	10
	G	0	0	0	0	0	0	1	0	0	0	0	0	1	0	0	0	0	0	0	0	0	0	0
	total	34	26	24	31	27	15	21	23	32	31	30	34	33	27	18	22	23	23	31	16	33	28	19
dinucleotide	AT	0	1	0	0	1	0	0	0	0	0	1	0	0	1	0	0	0	1	1	0	1	1	0
	TA	1	2	0	1	0	0	0	1	1	1	2	1	0	2	0	0	0	2	1	0	1	1	0
	total	1	3	0	1	1	0	0	1	1	1	3	1	0	3	0	0	0	3	2	0	2	2	0
Trinucleotide	AAT	0	0	0	0	0	0	0	0	1	0	0	0	0	0	0	0	0	0	0	0	0	0	0
		35	29	24	32	28	15	21	24	34	32	33	35	33	30	18	22	23	26	33	16	35	30	19
		1	0.828571	0.685714	0.914286	0.8	0.428571	0.6	0.685714	0.971429	0.914286	0.942857	1	0.942857	0.857143	0.514286	0.628571	0.657143	0.742857	0.942857	0.457143	1	0.857143	0.542857
Species/nucleotides		S.bowleyana	S.splendens	S.officinalis	S.bulleyana	S.digitaloides	S.japonica	S.plebeia	S.przewalskii	S.yunnanensis	S.miltiorrhiza	S.daiguii	S.miltiorrhiza f. alba	S.meiliensis	S.hispanica	S.merjamie	S.sclarea	S.petrophila	S.tiliifolia	S.chanryoenica	S.yangii	S. prattii Hemsl.	S.roborowskii	S.nilotica
Percentage (%)	Mono-	97.1429	74.2857	68.5714	88.5714	77.1429	42.8571	60	65.7143	91.4286	88.5714	85.7143	97.1429	94.2857	77.1429	51.4286	62.8571	65.7143	65.7143	88.5714	45.7143	94.2857	80	54.2857
	Di-	2.85714	8.57143	0	2.85714	2.85714	0	0	2.85714	2.85714	2.85714	8.57143	2.85714	0	8.57143	0	0	0	8.57143	5.71429	0	5.71429	5.71429	0
	Tri-	0	0	0	0	0	0	0	0	2.85714	0	0	0	0	0	0	0	0	0	0	0	0	0	0
Percentage (%)	Mono/total	0.971429	0.896552	1	0.96875	0.964286	1	1	0.958333	0.941176	0.96875	0.909091	0.971429	1	0.9	1	1	1	0.884615	0.939394	1	0.942857	0.933333	1

## Sheet: Table S3
Table S3. The tandem repetition sequences identified in the chloroplast genomes of 23 Salvia species.
Species/TRS	23 Salvia genus species of Lamiaceae family
	S.bowleyana	S.splendens	S.officinalis	S.bulleyana	S.digitaloides	S.japonica	S.plebeia	S.przewalskii	S.yunnanensis	S.miltiorrhiza	S.daiguii	S.miltiorrhiza f. alba	S.meiliensis	S.hispanica	S.merjamie	S.sclarea	S.petrophila	S.tiliifolia	S.chanryoenica	S.yangii	S. prattii Hemsl.	S.roborowskii	S.nilotica
F	11	11	10	10	10	10	10	10	11	11	10	11	10	14	9	9	11	12	12	9	12	11	8
R	3	4	5	3	2	2	5	3	3	6	5	3	5	1	5	5	1	2	4	5	2	3	4
P	15	14	14	16	17	17	14	15	15	12	13	15	12	14	14	15	17	15	13	14	15	15	15
C	0	0	0	0	0	0	0	1	0	0	1	0	2	0	1	0	0	0	0	1	0	0	2

## Sheet: Table S4
Table S4. The Statistics of tandem repeats identified in the chloroplast genome of S. bowleyana
Starting-end	Repeat Unit Size （bp）	Number of duplicate unit copies	the length of repeat Unit(bp)	Repeat unit consistent sequence （bp）	The degree of matching between repeating units （%）	Insertion missing ratio （%）	score	The number of nucleobase				entropy(0-2)
								A	C	G	T
6131—6170	19	2	38	20	95	4	73	57	5	5	32	1.42
58307—58338	16	2	32	16	93	0	55	25	21	15	37	1.93
62394—62427	17	2	34	17	94	0	59	29	26	11	32	1.92
89961—90051	18	5.1	91.8	18	94	0	146	30	8	27	32	1.87
114817—114845	14	2.1	29.4	14	100	0	58	48	6	17	27	1.72
144109—144199	18	5.1	91.8	18	94	0	146	32	27	8	30	1.87

## Sheet: Table S5
Table S5. The Statistics of tandem repeats identified in the chloroplast genome of S. splendens
Starting-end	Repeat Unit Size （bp）	Number of duplicate unit copies	the length of repeat Unit(bp)	Repeat unit consistent sequence （bp）	The degree of matching between repeating units （%）	Insertion missing ratio （%）	score	The number of nucleobase				entropy(0-2)
								A	C	G	T
14001—14032	15	2.1	31.5	15	100	0	64	40	12	0	46	1.42
89382—89463	18	4.6	82.8	18	93	0	137	31	9	24	34	1.88
105167—105227	31	2	62	31	93	0	104	40	21	9	27	1.85
110814—110852	19	2.1	39.9	19	100	0	78	48	25	5	20	1.7
127559—127619	31	2	62	31	93	0	104	27	9	21	40	1.85
143323—143404	18	4.6	82.8	18	93	0	137	34	24	9	31	1.88

## Sheet: Table S6-
Table S6. The Statistics of tandem repeats identified in the chloroplast genome of S. officinalis
Starting-end	Repeat Unit Size （bp）	Number of duplicate unit copies	the length of repeat Unit(bp)	Repeat unit consistent sequence （bp）	The degree of matching between repeating units （%）	Insertion missing ratio （%）	score	The number of nucleobase				entropy(0-2)
								A	C	G	T
13906—13933	14	2	28	14	100	0	56	42	14	21	21	1.88
27347—27381	15	2.3	34.5	15	90	0	52	40	17	14	28	1.88
28541—28579	15	2.6	39	15	91	0	60	43	0	23	33	1.54
35785—35814	14	2.1	29.4	14	100	0	60	73	0	20	6	1.05
47148—47197	25	2	50	25	100	0	100	28	12	0	60	1.32
89636—89712	18	4.3	77.4	18	90	6	102	33	6	25	33	1.82
89637—89712	36	2.1	75.6	36	90	0	116	34	6	25	34	1.82
97438—97472	17	2	34	18	94	5	63	28	0	22	48	1.51
105421—105481	31	2	62	31	93	0	104	40	21	9	27	1.85
128112—128172	31	2	62	31	93	0	104	27	9	21	40	1.85
136121—136155	17	2	34	18	94	5	63	48	22	0	28	1.51
143881—143958	18	4.3	77.4	18	91	0	120	33	25	7	33	1.84

## Sheet: Table S7
Table S7. The Scattered repeats unit identified in chloroplast genome of S. bowleyana
Length of the first repeat unit（bp）	Starting point of the first repeat unit	Repeat Type	Length of the second repeat unit（bp）	Starting point of the second repeat unit	repeated unit interval	E-value
60	29011	P	60	29011	-2	7.72e-23
63	89970	D	63	89988	-3	8.12e-23
63	89970	P	63	144108	-3	8.12e-23
63	89988	P	63	144126	-3	8.12e-23
63	144108	D	63	144126	-3	8.12e-23
46	89987	D	46	90005	-1	1.8e-16
46	89987	P	46	144108	-1	1.8e-16
46	90005	P	46	144126	-1	1.8e-16
41	96881	D	41	117925	0	1.33e-15
41	117925	P	41	137237	0	1.33e-15
45	89970	D	45	90006	-2	4.64e-14
45	89970	P	45	144108	-2	4.64e-14
45	90006	P	45	144144	-2	4.64e-14
45	144108	D	45	144144	-2	4.64e-14
38	89995	D	38	90013	0	8.53e-14
38	89995	P	38	144108	0	8.53e-14
638	90013	P	38	144126	0	8.53e-14
39	43107	D	39	96883	-1	2.5e-12
39	43107	D	39	117927	-1	2.5e-12
39	43107	P	39	137237	-1	2.5e-12
30	45866	P	30	45866	0	5.59e-09
30	8222	P	30	44768	-1	5.03e-07
34	89960	D	34	89978	-3	3.53e-06
34	89960	D	34	89996	-3	3.53e-06
34	89960	D	34	90014	-3	3.53e-06
34	89960	P	34	144111	-3	3.53e-06
34	89960	P	34	144129	-3	3.53e-06
34	89960	P	34	144147	-3	3.53e-06
34	89978	P	34	144165	-3	3.53e-06
34	89987	D	34	90023	-3	3.53e-06
34	89987	P	34	144102	-3	3.53e-06
34	89996	P	34	144165	-3	3.53e-06
34	90014	P	34	144165	-3	3.53e-06
34	90023	P	34	144138	-3	3.53e-06
34	144111	D	34	144165	-3	3.53e-06
34	144129	D	34	144165	-3	3.53e-06
34	144147	D	34	144165	-3	3.53e-06
30	43119	D	30	96895	-2	2.19e-05
30	43119	P	30	137234	-2	2.19e-05
32	38058	D	32	40282	-3	4.68e-05
30	9723	D	30	35836	-3	0.000613
30	34908	P	30	44768	-3	0.000613
30	43119	D	30	117939	-3	0.000613
30	87572	D	30	87614	-3	0.000613
30	87572	P	30	146515	-3	0.000613
30	87614	P	30	146557	-3	0.000613
30	146515	D	30	146557	-3	0.000613

## Sheet: Table S8
	Table S8. The Scattered repeats unit identified in chloroplast genome of S. splendens
Length of the first repeat unit（bp）	Starting point of the first repeat unit	Repeat Type	Length of the second repeat unit（bp）	Starting point of the second repeat unit	repeated unit interval	E-value
60	28843	P	60	28843	-2	7.65e-23
55	89381	D	55	89399	-3	3.48e-18
55	89381	P	55	143331	-3	3.48e-18
55	89399	P	55	143349	-3	3.48e-18
55	143331	D	55	143349	-3	3.48e-18
52	89393	D	52	89411	-3	1.88e-16
52	89393	P	52	143322	-3	1.88e-16
52	89411	P	52	143340	-3	1.88e-16
52	143322	D	52	143340	-3	1.88e-16
41	96297	D	41	117064	-1	1.62e-13
41	117064	P	41	136447	-1	1.62e-13
44	89401	D	44	89419	-2	1.75e-13
44	89401	P	44	143322	-2	1.75e-13
44	89419	P	44	143340	-2	1.75e-13
39	42671	D	39	117066	-1	2.47e-12
44	89383	D	44	89419	-3	7.37e-12
44	89383	P	44	143322	-3	7.37e-12
44	89419	P	44	143358	-3	7.37e-12
44	143322	D	44	143358	-3	7.37e-12
39	42671	D	39	96299	-2	1.41e-10
39	42671	P	39	136447	-2	1.41e-10
31	96307	D	31	117074	0	1.38e-09
31	117074	P	31	136447	0	1.38e-09
34	89411	D	34	89429	-1	2.2e-09
34	89411	P	34	143322	-1	2.2e-09
34	89429	P	34	143340	-1	2.2e-09
35	143331	D	35	143367	-2	2.89e-08
31	42679	D	31	96307	-1	1.29e-07
31	42679	P	31	136447	-1	1.29e-07
30	7973	P	30	44347	-1	4.98e-07
33	57915	P	33	57915	-3	1.27e-05
30	105166	D	30	105197	-2	2.17e-05
30	105166	P	30	127558	-2	2.17e-05
30	105197	P	30	127589	-2	2.17e-05
30	127558	D	30	127589	-2	2.17e-05
32	7971	D	32	34552	-3	4.63e-05
32	37681	D	32	39905	-3	4.63e-05
31	89378	D	31	89432	-3	0.000168
31	89378	P	31	143322	-3	0.000168
31	89432	P	31	143376	-3	0.000168
31	143319	D	31	143373	-3	0.000168
30	9496	D	30	35481	-3	0.000607
30	42683	D	30	117078	-3	0.000607
30	86981	D	30	87023	-3	0.000607
30	86981	P	30	145732	-3	0.000607
30	87023	P	30	145774	-3	0.000607
30	143339	D	30	143375	-3	0.000607
30	143357	D	30	143375	-3	0.000607
30	145732	D	30	145774	-3	0.000607

## Sheet: Table S9
Table S9. The Scattered repeats unit identified in chloroplast genome of S. officinalis
Length of the first repeat unit（bp）	Starting point of the first repeat unit	Repeat Type	Length of the second repeat unit（bp）	Starting point of the second repeat unit	repeated unit interval	E-value
59	28666	P	59	28666	-3	1.7e-20
41	96544	D	41	117614	0	1.33e-15
41	117614	P	41	137007	0	1.33e-15
41	50379	P	41	50379	-1	1.63e-13
39	42794	D	39	96546	-1	2.49e-12
39	42794	D	39	117616	-1	2.49e-12
39	42794	P	39	137007	-1	2.49e-12
44	89654	D	44	89672	-3	7.43e-12
44	89654	P	44	143876	-3	7.43e-12
44	89672	P	44	143894	-3	7.43e-12
44	143876	D	44	143894	-3	7.43e-12
34	89664	D	34	89682	-2	1.1e-07
34	89664	P	34	143876	-2	1.1e-07
34	89682	P	34	143894	-2	1.1e-07
36	89635	D	36	89653	-3	2.62e-07
36	89635	P	36	143903	-3	2.62e-07
36	89653	P	36	143921	-3	2.62e-07
36	143903	D	36	143921	-3	2.62e-07
30	7826	P	30	44208	-1	5.02e-07
35	89636	D	35	89672	-3	9.62e-07
35	89636	P	35	143885	-3	9.62e-07
35	89672	P	35	143921	-3	9.62e-07
35	143885	D	35	143921	-3	9.62e-07
30	42806	D	30	96558	-2	2.18e-05
30	42806	P	30	137004	-2	2.18e-05
30	105420	D	30	105451	-2	2.18e-05
30	105420	P	30	128111	-2	2.18e-05
30	105451	P	30	128142	-2	2.18e-05
30	128111	D	30	128142	-2	2.18e-05
32	7824	D	32	34556	-3	4.67e-05
31	47147	D	31	47172	-3	0.000169
30	9345	D	30	35503	-3	0.000611
30	42806	D	30	117628	-3	0.000611
30	87243	D	30	87285	-3	0.000611
30	87243	P	30	146277	-3	0.000611
30	87285	P	30	146319	-3	0.000611
30	89646	D	30	89682	-3	0.000611
30	89646	P	30	143880	-3	0.000611
30	89682	P	30	143916	-3	0.000611
30	146277	D	30	146319	-3	0.000611

## Sheet: Table S10
Table S10. K2p distances among the intergenic spacer regions from 23 chloroplast genomes of Salvia species
intergenic spacer regions	GenBank No.	GenBank No.	K2p value
accD-psaI	NC_050899_	NC_050902_	1.56
accD-psaI	NC_050899_	NC_035233_	3.33
accD-psaI	NC_050899_	NC_050900_	2.87
accD-psaI	NC_050899_	NC_050897_	3.33
accD-psaI	NC_050899_	NC_050898_	2.89
accD-psaI	NC_050899_	1634714020	2.21
accD-psaI	NC_050899_	NC_038165_	2.43
accD-psaI	NC_050899_	MT012420_a	1.76
accD-psaI	NC_050899_	1618657607	1.76
accD-psaI	NC_050899_	NC_020431_	1.76
accD-psaI	NC_050899_	NC_050903_	1.76
accD-psaI	NC_050899_	NC_050896_	1.54
accD-psaI	NC_050899_	MT901216_a	1.54
accD-psaI	NC_050899_	NC_040121_	1.09
accD-psaI	NC_050899_	NC_041092_	1.09
accD-psaI	NC_050899_	MK944406_a	1.53
accD-psaI	NC_050899_	MK944407_a	1.75
accD-psaI	NC_050899_	NC_050895_	1.31
accD-psaI	NC_050899_	NC_041091_	1.09
accD-psaI	NC_050899_	NC_050929_	0.58
accD-psaI	NC_050899_	NC_050053_	3.36
accD-psaI	NC_050899_	NC_046838_	3.36
accD-psaI	NC_050899_	1634719754	2.9
accD-psaI	NC_050899_	NC_050901_	2.9
accD-psaI	NC_050902_	NC_035233_	2.75
accD-psaI	NC_050902_	NC_050900_	2.28
accD-psaI	NC_050902_	NC_050897_	2.75
accD-psaI	NC_050902_	NC_050898_	2.29
accD-psaI	NC_050902_	1634714020	1.36
accD-psaI	NC_050902_	NC_038165_	1.59
accD-psaI	NC_050902_	MT012420_a	2.75
accD-psaI	NC_050902_	1618657607	2.75
accD-psaI	NC_050902_	NC_020431_	2.75
accD-psaI	NC_050902_	NC_050903_	2.75
accD-psaI	NC_050902_	NC_050896_	2.52
accD-psaI	NC_050902_	MT901216_a	2.52
accD-psaI	NC_050902_	NC_040121_	2.05
accD-psaI	NC_050902_	NC_041092_	2.05
accD-psaI	NC_050902_	MK944406_a	2.51
accD-psaI	NC_050902_	MK944407_a	2.74
accD-psaI	NC_050902_	NC_050895_	2.28
accD-psaI	NC_050902_	NC_041091_	2.05
accD-psaI	NC_050902_	NC_050929_	2.06
accD-psaI	NC_050902_	NC_050053_	3.47
accD-psaI	NC_050902_	NC_046838_	3.47
accD-psaI	NC_050902_	1634719754	2.99
accD-psaI	NC_050902_	NC_050901_	2.99
accD-psaI	NC_035233_	NC_050900_	0.65
accD-psaI	NC_035233_	NC_050897_	1.08
accD-psaI	NC_035233_	NC_050898_	1.73
accD-psaI	NC_035233_	1634714020	1.52
accD-psaI	NC_035233_	NC_038165_	1.52
accD-psaI	NC_035233_	MT012420_a	4.25
accD-psaI	NC_035233_	1618657607	4.25
accD-psaI	NC_035233_	NC_020431_	4.25
accD-psaI	NC_035233_	NC_050903_	4.25
accD-psaI	NC_035233_	NC_050896_	4.03
accD-psaI	NC_035233_	MT901216_a	4.02
accD-psaI	NC_035233_	NC_040121_	3.55
accD-psaI	NC_035233_	NC_041092_	3.55
accD-psaI	NC_035233_	MK944406_a	4.01
accD-psaI	NC_035233_	MK944407_a	4.24
accD-psaI	NC_035233_	NC_050895_	3.78
accD-psaI	NC_035233_	NC_041091_	3.55
accD-psaI	NC_035233_	NC_050929_	3.89
accD-psaI	NC_035233_	NC_050053_	5.46
accD-psaI	NC_035233_	NC_046838_	5.46
accD-psaI	NC_035233_	1634719754	4.99
accD-psaI	NC_035233_	NC_050901_	4.99
accD-psaI	NC_050900_	NC_050897_	0.43
accD-psaI	NC_050900_	NC_050898_	1.08
accD-psaI	NC_050900_	1634714020	0.86
accD-psaI	NC_050900_	NC_038165_	0.86
accD-psaI	NC_050900_	MT012420_a	3.55
accD-psaI	NC_050900_	1618657607	3.55
accD-psaI	NC_050900_	NC_020431_	3.55
accD-psaI	NC_050900_	NC_050903_	3.55
accD-psaI	NC_050900_	NC_050896_	3.34
accD-psaI	NC_050900_	MT901216_a	3.33
accD-psaI	NC_050900_	NC_040121_	2.87
accD-psaI	NC_050900_	NC_041092_	2.87
accD-psaI	NC_050900_	MK944406_a	3.32
accD-psaI	NC_050900_	MK944407_a	3.55
accD-psaI	NC_050900_	NC_050895_	3.09
accD-psaI	NC_050900_	NC_041091_	2.87
accD-psaI	NC_050900_	NC_050929_	2.97
accD-psaI	NC_050900_	NC_050053_	4.74
accD-psaI	NC_050900_	NC_046838_	4.74
accD-psaI	NC_050900_	1634719754	4.28
accD-psaI	NC_050900_	NC_050901_	4.28
accD-psaI	NC_050897_	NC_050898_	1.52
accD-psaI	NC_050897_	1634714020	1.3
accD-psaI	NC_050897_	NC_038165_	1.3
accD-psaI	NC_050897_	MT012420_a	4.01
accD-psaI	NC_050897_	1618657607	4.01
accD-psaI	NC_050897_	NC_020431_	4.01
accD-psaI	NC_050897_	NC_050903_	4.01
accD-psaI	NC_050897_	NC_050896_	3.79
accD-psaI	NC_050897_	MT901216_a	3.78
accD-psaI	NC_050897_	NC_040121_	3.32
accD-psaI	NC_050897_	NC_041092_	3.32
accD-psaI	NC_050897_	MK944406_a	3.77
accD-psaI	NC_050897_	MK944407_a	4
accD-psaI	NC_050897_	NC_050895_	3.09
accD-psaI	NC_050897_	NC_041091_	2.87
accD-psaI	NC_050897_	NC_050929_	3.57
accD-psaI	NC_050897_	NC_050053_	4.74
accD-psaI	NC_050897_	NC_046838_	4.74
accD-psaI	NC_050897_	1634719754	4.28
accD-psaI	NC_050897_	NC_050901_	4.28
accD-psaI	NC_050898_	1634714020	1.08
accD-psaI	NC_050898_	NC_038165_	1.08
accD-psaI	NC_050898_	MT012420_a	3.8
accD-psaI	NC_050898_	1618657607	3.8
accD-psaI	NC_050898_	NC_020431_	3.8
accD-psaI	NC_050898_	NC_050903_	3.8
accD-psaI	NC_050898_	NC_050896_	3.58
accD-psaI	NC_050898_	MT901216_a	3.57
accD-psaI	NC_050898_	NC_040121_	3.1
accD-psaI	NC_050898_	NC_041092_	3.1
accD-psaI	NC_050898_	MK944406_a	3.56
accD-psaI	NC_050898_	MK944407_a	3.78
accD-psaI	NC_050898_	NC_050895_	3.33
accD-psaI	NC_050898_	NC_041091_	3.1
accD-psaI	NC_050898_	NC_050929_	2.67
accD-psaI	NC_050898_	NC_050053_	4.99
accD-psaI	NC_050898_	NC_046838_	4.99
accD-psaI	NC_050898_	1634719754	4.52
accD-psaI	NC_050898_	NC_050901_	4.52
accD-psaI	1634714020	NC_038165_	0
accD-psaI	1634714020	MT012420_a	3.12
accD-psaI	1634714020	1618657607	3.12
accD-psaI	1634714020	NC_020431_	3.12
accD-psaI	1634714020	NC_050903_	3.12
accD-psaI	1634714020	NC_050896_	2.9
accD-psaI	1634714020	MT901216_a	2.89
accD-psaI	1634714020	NC_040121_	2.43
accD-psaI	1634714020	NC_041092_	2.43
accD-psaI	1634714020	MK944406_a	2.88
accD-psaI	1634714020	MK944407_a	3.11
accD-psaI	1634714020	NC_050895_	2.66
accD-psaI	1634714020	NC_041091_	2.43
accD-psaI	1634714020	NC_050929_	2.08
accD-psaI	1634714020	NC_050053_	4.3
accD-psaI	1634714020	NC_046838_	4.3
accD-psaI	1634714020	1634719754	3.83
accD-psaI	1634714020	NC_050901_	3.83
accD-psaI	NC_038165_	MT012420_a	3.1
accD-psaI	NC_038165_	1618657607	3.1
accD-psaI	NC_038165_	NC_020431_	3.1
accD-psaI	NC_038165_	NC_050903_	3.1
accD-psaI	NC_038165_	NC_050896_	2.88
accD-psaI	NC_038165_	MT901216_a	2.88
accD-psaI	NC_038165_	NC_040121_	2.42
accD-psaI	NC_038165_	NC_041092_	2.42
accD-psaI	NC_038165_	MK944406_a	2.87
accD-psaI	NC_038165_	MK944407_a	3.09
accD-psaI	NC_038165_	NC_050895_	2.64
accD-psaI	NC_038165_	NC_041091_	2.42
accD-psaI	NC_038165_	NC_050929_	2.06
accD-psaI	NC_038165_	NC_050053_	4.28
accD-psaI	NC_038165_	NC_046838_	4.28
accD-psaI	NC_038165_	1634719754	3.82
accD-psaI	NC_038165_	NC_050901_	3.82
accD-psaI	MT012420_a	1618657607	0
accD-psaI	MT012420_a	NC_020431_	0
accD-psaI	MT012420_a	NC_050903_	0.43
accD-psaI	MT012420_a	NC_050896_	0.22
accD-psaI	MT012420_a	MT901216_a	0.22
accD-psaI	MT012420_a	NC_040121_	1.09
accD-psaI	MT012420_a	NC_041092_	0.65
accD-psaI	MT012420_a	MK944406_a	1.53
accD-psaI	MT012420_a	MK944407_a	1.75
accD-psaI	MT012420_a	NC_050895_	1.31
accD-psaI	MT012420_a	NC_041091_	1.09
accD-psaI	MT012420_a	NC_050929_	0.88
accD-psaI	MT012420_a	NC_050053_	3.82
accD-psaI	MT012420_a	NC_046838_	3.82
accD-psaI	MT012420_a	1634719754	3.36
accD-psaI	MT012420_a	NC_050901_	3.36
accD-psaI	1618657607	NC_020431_	0
accD-psaI	1618657607	NC_050903_	0.43
accD-psaI	1618657607	NC_050896_	0.22
accD-psaI	1618657607	MT901216_a	0.22
accD-psaI	1618657607	NC_040121_	1.09
accD-psaI	1618657607	NC_041092_	0.65
accD-psaI	1618657607	MK944406_a	1.53
accD-psaI	1618657607	MK944407_a	1.75
accD-psaI	1618657607	NC_050895_	1.31
accD-psaI	1618657607	NC_041091_	1.09
accD-psaI	1618657607	NC_050929_	0.88
accD-psaI	1618657607	NC_050053_	3.82
accD-psaI	1618657607	NC_046838_	3.82
accD-psaI	1618657607	1634719754	3.36
accD-psaI	1618657607	NC_050901_	3.36
accD-psaI	NC_020431_	NC_050903_	0.43
accD-psaI	NC_020431_	NC_050896_	0.22
accD-psaI	NC_020431_	MT901216_a	0.22
accD-psaI	NC_020431_	NC_040121_	1.09
accD-psaI	NC_020431_	NC_041092_	0.65
accD-psaI	NC_020431_	MK944406_a	1.53
accD-psaI	NC_020431_	MK944407_a	1.75
accD-psaI	NC_020431_	NC_050895_	1.31
accD-psaI	NC_020431_	NC_041091_	1.09
accD-psaI	NC_020431_	NC_050929_	0.88
accD-psaI	NC_020431_	NC_050053_	3.82
accD-psaI	NC_020431_	NC_046838_	3.82
accD-psaI	NC_020431_	1634719754	3.36
accD-psaI	NC_020431_	NC_050901_	3.36
accD-psaI	NC_050903_	NC_050896_	0.22
accD-psaI	NC_050903_	MT901216_a	0.22
accD-psaI	NC_050903_	NC_040121_	1.09
accD-psaI	NC_050903_	NC_041092_	1.09
accD-psaI	NC_050903_	MK944406_a	1.53
accD-psaI	NC_050903_	MK944407_a	1.75
accD-psaI	NC_050903_	NC_050895_	1.31
accD-psaI	NC_050903_	NC_041091_	1.09
accD-psaI	NC_050903_	NC_050929_	0.88
accD-psaI	NC_050903_	NC_050053_	3.82
accD-psaI	NC_050903_	NC_046838_	3.82
accD-psaI	NC_050903_	1634719754	3.36
accD-psaI	NC_050903_	NC_050901_	3.36
accD-psaI	NC_050896_	MT901216_a	0
accD-psaI	NC_050896_	NC_040121_	0.85
accD-psaI	NC_050896_	NC_041092_	0.85
accD-psaI	NC_050896_	MK944406_a	1.28
accD-psaI	NC_050896_	MK944407_a	1.5
accD-psaI	NC_050896_	NC_050895_	1.07
accD-psaI	NC_050896_	NC_041091_	1.07
accD-psaI	NC_050896_	NC_050929_	0.58
accD-psaI	NC_050896_	NC_050053_	3.6
accD-psaI	NC_050896_	NC_046838_	3.6
accD-psaI	NC_050896_	1634719754	3.14
accD-psaI	NC_050896_	NC_050901_	3.14
accD-psaI	MT901216_a	NC_040121_	0.87
accD-psaI	MT901216_a	NC_041092_	0.87
accD-psaI	MT901216_a	MK944406_a	1.31
accD-psaI	MT901216_a	MK944407_a	1.53
accD-psaI	MT901216_a	NC_050895_	1.09
accD-psaI	MT901216_a	NC_041091_	0.87
accD-psaI	MT901216_a	NC_050929_	0.58
accD-psaI	MT901216_a	NC_050053_	3.59
accD-psaI	MT901216_a	NC_046838_	3.59
accD-psaI	MT901216_a	1634719754	3.13
accD-psaI	MT901216_a	NC_050901_	3.13
accD-psaI	NC_040121_	NC_041092_	0.42
accD-psaI	NC_040121_	MK944406_a	0.85
accD-psaI	NC_040121_	MK944407_a	1.06
accD-psaI	NC_040121_	NC_050895_	0.64
accD-psaI	NC_040121_	NC_041091_	0.64
accD-psaI	NC_040121_	NC_050929_	0
accD-psaI	NC_040121_	NC_050053_	3.12
accD-psaI	NC_040121_	NC_046838_	3.12
accD-psaI	NC_040121_	1634719754	2.67
accD-psaI	NC_040121_	NC_050901_	2.67
accD-psaI	NC_041092_	MK944406_a	0.85
accD-psaI	NC_041092_	MK944407_a	1.06
accD-psaI	NC_041092_	NC_050895_	0.64
accD-psaI	NC_041092_	NC_041091_	0.64
accD-psaI	NC_041092_	NC_050929_	0.29
accD-psaI	NC_041092_	NC_050053_	3.12
accD-psaI	NC_041092_	NC_046838_	3.12
accD-psaI	NC_041092_	1634719754	2.67
accD-psaI	NC_041092_	NC_050901_	2.67
accD-psaI	MK944406_a	MK944407_a	0.21
accD-psaI	MK944406_a	NC_050895_	0.64
accD-psaI	MK944406_a	NC_041091_	1.06
accD-psaI	MK944406_a	NC_050929_	0.58
accD-psaI	MK944406_a	NC_050053_	3.58
accD-psaI	MK944406_a	NC_046838_	3.58
accD-psaI	MK944406_a	1634719754	3.12
accD-psaI	MK944406_a	NC_050901_	3.12
accD-psaI	MK944407_a	NC_050895_	0.85
accD-psaI	MK944407_a	NC_041091_	1.28
accD-psaI	MK944407_a	NC_050929_	0.88
accD-psaI	MK944407_a	NC_050053_	3.81
accD-psaI	MK944407_a	NC_046838_	3.81
accD-psaI	MK944407_a	1634719754	3.35
accD-psaI	MK944407_a	NC_050901_	3.35
accD-psaI	NC_050895_	NC_041091_	0.42
accD-psaI	NC_050895_	NC_050929_	0.29
accD-psaI	NC_050895_	NC_050053_	2.89
accD-psaI	NC_050895_	NC_046838_	2.89
accD-psaI	NC_050895_	1634719754	2.44
accD-psaI	NC_050895_	NC_050901_	2.44
accD-psaI	NC_041091_	NC_050929_	0.29
accD-psaI	NC_041091_	NC_050053_	2.67
accD-psaI	NC_041091_	NC_046838_	2.67
accD-psaI	NC_041091_	1634719754	2.22
accD-psaI	NC_041091_	NC_050901_	2.22
accD-psaI	NC_050929_	NC_050053_	2.66
accD-psaI	NC_050929_	NC_046838_	2.66
accD-psaI	NC_050929_	1634719754	2.36
accD-psaI	NC_050929_	NC_050901_	2.36
accD-psaI	NC_050053_	NC_046838_	0
accD-psaI	NC_050053_	1634719754	0.43
accD-psaI	NC_050053_	NC_050901_	0.43
accD-psaI	NC_046838_	1634719754	0.43
accD-psaI	NC_046838_	NC_050901_	0.43
accD-psaI	1634719754	NC_050901_	0
atpA-atpF	1634714020	NC_050902_	0
atpA-atpF	1634714020	NC_050900_	0
atpA-atpF	1634714020	NC_038165_	0
atpA-atpF	1634714020	NC_050897_	0
atpA-atpF	1634714020	NC_035233_	2.14
atpA-atpF	1634714020	NC_050053_	2.14
atpA-atpF	1634714020	NC_050899_	1.09
atpA-atpF	1634714020	1634719754	2.16
atpA-atpF	1634714020	NC_050901_	2.16
atpA-atpF	1634714020	MK944407_a	3.26
atpA-atpF	1634714020	NC_046838_	2.18
atpA-atpF	1634714020	NC_020431_	4.83
atpA-atpF	1634714020	1618657607	3.54
atpA-atpF	1634714020	MT012420_a	3.54
atpA-atpF	1634714020	NC_050896_	3.5
atpA-atpF	1634714020	MT901216_a	4.75
atpA-atpF	1634714020	NC_050903_	2.5
atpA-atpF	1634714020	NC_041091_	3.58
atpA-atpF	1634714020	MK944406_a	3.26
atpA-atpF	1634714020	NC_050898_	0
atpA-atpF	1634714020	NC_050929_	0
atpA-atpF	1634714020	NC_050895_	2.16
atpA-atpF	1634714020	NC_040121_	3.62
atpA-atpF	1634714020	NC_041092_	2.16
atpA-atpF	NC_050902_	NC_050900_	0
atpA-atpF	NC_050902_	NC_038165_	0
atpA-atpF	NC_050902_	NC_050897_	0
atpA-atpF	NC_050902_	NC_035233_	2.12
atpA-atpF	NC_050902_	NC_050053_	2.14
atpA-atpF	NC_050902_	NC_050899_	1.09
atpA-atpF	NC_050902_	1634719754	2.16
atpA-atpF	NC_050902_	NC_050901_	2.16
atpA-atpF	NC_050902_	MK944407_a	3.26
atpA-atpF	NC_050902_	NC_046838_	2.18
atpA-atpF	NC_050902_	NC_020431_	4.83
atpA-atpF	NC_050902_	1618657607	3.54
atpA-atpF	NC_050902_	MT012420_a	3.54
atpA-atpF	NC_050902_	NC_050896_	3.5
atpA-atpF	NC_050902_	MT901216_a	4.75
atpA-atpF	NC_050902_	NC_050903_	2.5
atpA-atpF	NC_050902_	NC_041091_	3.58
atpA-atpF	NC_050902_	MK944406_a	3.26
atpA-atpF	NC_050902_	NC_050898_	0
atpA-atpF	NC_050902_	NC_050929_	0
atpA-atpF	NC_050902_	NC_050895_	2.16
atpA-atpF	NC_050902_	NC_040121_	3.62
atpA-atpF	NC_050902_	NC_041092_	2.16
atpA-atpF	NC_050900_	NC_038165_	0
atpA-atpF	NC_050900_	NC_050897_	0
atpA-atpF	NC_050900_	NC_035233_	2.14
atpA-atpF	NC_050900_	NC_050053_	2.14
atpA-atpF	NC_050900_	NC_050899_	1.09
atpA-atpF	NC_050900_	1634719754	2.16
atpA-atpF	NC_050900_	NC_050901_	2.16
atpA-atpF	NC_050900_	MK944407_a	3.26
atpA-atpF	NC_050900_	NC_046838_	2.18
atpA-atpF	NC_050900_	NC_020431_	4.83
atpA-atpF	NC_050900_	1618657607	3.54
atpA-atpF	NC_050900_	MT012420_a	3.54
atpA-atpF	NC_050900_	NC_050896_	3.5
atpA-atpF	NC_050900_	MT901216_a	4.75
atpA-atpF	NC_050900_	NC_050903_	2.5
atpA-atpF	NC_050900_	NC_041091_	3.58
atpA-atpF	NC_050900_	MK944406_a	3.26
atpA-atpF	NC_050900_	NC_050898_	0
atpA-atpF	NC_050900_	NC_050929_	0
atpA-atpF	NC_050900_	NC_050895_	2.16
atpA-atpF	NC_050900_	NC_040121_	3.62
atpA-atpF	NC_050900_	NC_041092_	2.16
atpA-atpF	NC_038165_	NC_050897_	0
atpA-atpF	NC_038165_	NC_035233_	2.14
atpA-atpF	NC_038165_	NC_050053_	2.14
atpA-atpF	NC_038165_	NC_050899_	1.09
atpA-atpF	NC_038165_	1634719754	2.16
atpA-atpF	NC_038165_	NC_050901_	2.16
atpA-atpF	NC_038165_	MK944407_a	3.26
atpA-atpF	NC_038165_	NC_046838_	2.18
atpA-atpF	NC_038165_	NC_020431_	4.83
atpA-atpF	NC_038165_	1618657607	3.54
atpA-atpF	NC_038165_	MT012420_a	3.54
atpA-atpF	NC_038165_	NC_050896_	3.5
atpA-atpF	NC_038165_	MT901216_a	4.75
atpA-atpF	NC_038165_	NC_050903_	2.5
atpA-atpF	NC_038165_	NC_041091_	3.58
atpA-atpF	NC_038165_	MK944406_a	3.26
atpA-atpF	NC_038165_	NC_050898_	0
atpA-atpF	NC_038165_	NC_050929_	0
atpA-atpF	NC_038165_	NC_050895_	2.16
atpA-atpF	NC_038165_	NC_040121_	3.62
atpA-atpF	NC_038165_	NC_041092_	2.16
atpA-atpF	NC_050897_	NC_035233_	2.05
atpA-atpF	NC_050897_	NC_050053_	2.09
atpA-atpF	NC_050897_	NC_050899_	1.09
atpA-atpF	NC_050897_	1634719754	2.11
atpA-atpF	NC_050897_	NC_050901_	2.11
atpA-atpF	NC_050897_	MK944407_a	3.06
atpA-atpF	NC_050897_	NC_046838_	2.11
atpA-atpF	NC_050897_	NC_020431_	4.56
atpA-atpF	NC_050897_	1618657607	3.34
atpA-atpF	NC_050897_	MT012420_a	3.34
atpA-atpF	NC_050897_	NC_050896_	3.27
atpA-atpF	NC_050897_	MT901216_a	4.48
atpA-atpF	NC_050897_	NC_050903_	2.35
atpA-atpF	NC_050897_	NC_041091_	3.38
atpA-atpF	NC_050897_	MK944406_a	3.06
atpA-atpF	NC_050897_	NC_050898_	0
atpA-atpF	NC_050897_	NC_050929_	0
atpA-atpF	NC_050897_	NC_050895_	2.03
atpA-atpF	NC_050897_	NC_040121_	3.41
atpA-atpF	NC_050897_	NC_041092_	2.03
atpA-atpF	NC_035233_	NC_050053_	2.09
atpA-atpF	NC_035233_	NC_050899_	3.3
atpA-atpF	NC_035233_	1634719754	2.11
atpA-atpF	NC_035233_	NC_050901_	2.11
atpA-atpF	NC_035233_	MK944407_a	1.04
atpA-atpF	NC_035233_	NC_046838_	1.05
atpA-atpF	NC_035233_	NC_020431_	3.49
atpA-atpF	NC_035233_	1618657607	2.27
atpA-atpF	NC_035233_	MT012420_a	2.27
atpA-atpF	NC_035233_	NC_050896_	3.38
atpA-atpF	NC_035233_	MT901216_a	3.42
atpA-atpF	NC_035233_	NC_050903_	2.41
atpA-atpF	NC_035233_	NC_041091_	3.46
atpA-atpF	NC_035233_	MK944406_a	1.04
atpA-atpF	NC_035233_	NC_050898_	2.09
atpA-atpF	NC_035233_	NC_050929_	2.52
atpA-atpF	NC_035233_	NC_050895_	2.09
atpA-atpF	NC_035233_	NC_040121_	2.31
atpA-atpF	NC_035233_	NC_041092_	2.09
atpA-atpF	NC_050053_	NC_050899_	1.08
atpA-atpF	NC_050053_	1634719754	0
atpA-atpF	NC_050053_	NC_050901_	0
atpA-atpF	NC_050053_	MK944407_a	1.05
atpA-atpF	NC_050053_	NC_046838_	0
atpA-atpF	NC_050053_	NC_020431_	2.33
atpA-atpF	NC_050053_	1618657607	1.14
atpA-atpF	NC_050053_	MT012420_a	1.14
atpA-atpF	NC_050053_	NC_050896_	1.12
atpA-atpF	NC_050053_	MT901216_a	2.28
atpA-atpF	NC_050053_	NC_050903_	1.2
atpA-atpF	NC_050053_	NC_041091_	2.31
atpA-atpF	NC_050053_	MK944406_a	1.05
atpA-atpF	NC_050053_	NC_050898_	2.11
atpA-atpF	NC_050053_	NC_050929_	1.26
atpA-atpF	NC_050053_	NC_050895_	0
atpA-atpF	NC_050053_	NC_040121_	1.16
atpA-atpF	NC_050053_	NC_041092_	0
atpA-atpF	NC_050899_	1634719754	1.08
atpA-atpF	NC_050899_	NC_050901_	1.08
atpA-atpF	NC_050899_	MK944407_a	2.19
atpA-atpF	NC_050899_	NC_046838_	1.1
atpA-atpF	NC_050899_	NC_020431_	3.58
atpA-atpF	NC_050899_	1618657607	2.34
atpA-atpF	NC_050899_	MT012420_a	2.34
atpA-atpF	NC_050899_	NC_050896_	2.31
atpA-atpF	NC_050899_	MT901216_a	3.53
atpA-atpF	NC_050899_	NC_050903_	1.23
atpA-atpF	NC_050899_	NC_041091_	2.36
atpA-atpF	NC_050899_	MK944406_a	2.19
atpA-atpF	NC_050899_	NC_050898_	1.09
atpA-atpF	NC_050899_	NC_050929_	0
atpA-atpF	NC_050899_	NC_050895_	1.08
atpA-atpF	NC_050899_	NC_040121_	2.42
atpA-atpF	NC_050899_	NC_041092_	1.08
atpA-atpF	1634719754	NC_050901_	0
atpA-atpF	1634719754	MK944407_a	1.05
atpA-atpF	1634719754	NC_046838_	0
atpA-atpF	1634719754	NC_020431_	2.33
atpA-atpF	1634719754	1618657607	1.14
atpA-atpF	1634719754	MT012420_a	1.14
atpA-atpF	1634719754	NC_050896_	1.12
atpA-atpF	1634719754	MT901216_a	2.28
atpA-atpF	1634719754	NC_050903_	1.2
atpA-atpF	1634719754	NC_041091_	2.31
atpA-atpF	1634719754	MK944406_a	1.05
atpA-atpF	1634719754	NC_050898_	2.11
atpA-atpF	1634719754	NC_050929_	1.26
atpA-atpF	1634719754	NC_050895_	0
atpA-atpF	1634719754	NC_040121_	1.16
atpA-atpF	1634719754	NC_041092_	0
atpA-atpF	NC_050901_	MK944407_a	1.05
atpA-atpF	NC_050901_	NC_046838_	0
atpA-atpF	NC_050901_	NC_020431_	2.33
atpA-atpF	NC_050901_	1618657607	1.14
atpA-atpF	NC_050901_	MT012420_a	1.14
atpA-atpF	NC_050901_	NC_050896_	1.12
atpA-atpF	NC_050901_	MT901216_a	2.28
atpA-atpF	NC_050901_	NC_050903_	1.2
atpA-atpF	NC_050901_	NC_041091_	2.31
atpA-atpF	NC_050901_	MK944406_a	1.05
atpA-atpF	NC_050901_	NC_050898_	2.11
atpA-atpF	NC_050901_	NC_050929_	1.26
atpA-atpF	NC_050901_	NC_050895_	0
atpA-atpF	NC_050901_	NC_040121_	1.16
atpA-atpF	NC_050901_	NC_041092_	0
atpA-atpF	MK944407_a	NC_046838_	0
atpA-atpF	MK944407_a	NC_020431_	3.27
atpA-atpF	MK944407_a	1618657607	2.11
atpA-atpF	MK944407_a	MT012420_a	2.14
atpA-atpF	MK944407_a	NC_050896_	3.07
atpA-atpF	MK944407_a	MT901216_a	3.26
atpA-atpF	MK944407_a	NC_050903_	1.16
atpA-atpF	MK944407_a	NC_041091_	2.23
atpA-atpF	MK944407_a	MK944406_a	0.95
atpA-atpF	MK944407_a	NC_050898_	3.03
atpA-atpF	MK944407_a	NC_050929_	2.4
atpA-atpF	MK944407_a	NC_050895_	0.97
atpA-atpF	MK944407_a	NC_040121_	3.24
atpA-atpF	MK944407_a	NC_041092_	3.87
atpA-atpF	NC_046838_	NC_020431_	2.3
atpA-atpF	NC_046838_	1618657607	1.12
atpA-atpF	NC_046838_	MT012420_a	1.12
atpA-atpF	NC_046838_	NC_050896_	1.12
atpA-atpF	NC_046838_	MT901216_a	2.26
atpA-atpF	NC_046838_	NC_050903_	1.19
atpA-atpF	NC_046838_	NC_041091_	2.28
atpA-atpF	NC_046838_	MK944406_a	0
atpA-atpF	NC_046838_	NC_050898_	2.11
atpA-atpF	NC_046838_	NC_050929_	1.26
atpA-atpF	NC_046838_	NC_050895_	0
atpA-atpF	NC_046838_	NC_040121_	1.15
atpA-atpF	NC_046838_	NC_041092_	0
atpA-atpF	NC_020431_	1618657607	1.08
atpA-atpF	NC_020431_	MT012420_a	1.08
atpA-atpF	NC_020431_	NC_050896_	2.16
atpA-atpF	NC_020431_	MT901216_a	2.18
atpA-atpF	NC_020431_	NC_050903_	1.18
atpA-atpF	NC_020431_	NC_041091_	2.28
atpA-atpF	NC_020431_	MK944406_a	3.27
atpA-atpF	NC_020431_	NC_050898_	5.6
atpA-atpF	NC_020431_	NC_050929_	3.75
atpA-atpF	NC_020431_	NC_050895_	3.27
atpA-atpF	NC_020431_	NC_040121_	4.81
atpA-atpF	NC_020431_	NC_041092_	3.27
atpA-atpF	1618657607	MT012420_a	0
atpA-atpF	1618657607	NC_050896_	1.05
atpA-atpF	1618657607	MT901216_a	1.07
atpA-atpF	1618657607	NC_050903_	0
atpA-atpF	1618657607	NC_041091_	1.12
atpA-atpF	1618657607	MK944406_a	2.11
atpA-atpF	1618657607	NC_050898_	4.39
atpA-atpF	1618657607	NC_050929_	2.45
atpA-atpF	1618657607	NC_050895_	2.11
atpA-atpF	1618657607	NC_040121_	4.69
atpA-atpF	1618657607	NC_041092_	3.19
atpA-atpF	MT012420_a	NC_050896_	1.06
atpA-atpF	MT012420_a	MT901216_a	1.07
atpA-atpF	MT012420_a	NC_050903_	0
atpA-atpF	MT012420_a	NC_041091_	1.12
atpA-atpF	MT012420_a	MK944406_a	2.14
atpA-atpF	MT012420_a	NC_050898_	4.39
atpA-atpF	MT012420_a	NC_050929_	2.45
atpA-atpF	MT012420_a	NC_050895_	2.14
atpA-atpF	MT012420_a	NC_040121_	3.53
atpA-atpF	MT012420_a	NC_041092_	2.14
atpA-atpF	NC_050896_	MT901216_a	2.16
atpA-atpF	NC_050896_	NC_050903_	0
atpA-atpF	NC_050896_	NC_041091_	1.12
atpA-atpF	NC_050896_	MK944406_a	3.06
atpA-atpF	NC_050896_	NC_050898_	3.24
atpA-atpF	NC_050896_	NC_050929_	1.2
atpA-atpF	NC_050896_	NC_050895_	1.03
atpA-atpF	NC_050896_	NC_040121_	4.64
atpA-atpF	NC_050896_	NC_041092_	3.06
atpA-atpF	MT901216_a	NC_050903_	0
atpA-atpF	MT901216_a	NC_041091_	2.26
atpA-atpF	MT901216_a	MK944406_a	3.26
atpA-atpF	MT901216_a	NC_050898_	5.52
atpA-atpF	MT901216_a	NC_050929_	3.72
atpA-atpF	MT901216_a	NC_050895_	3.26
atpA-atpF	MT901216_a	NC_040121_	4.8
atpA-atpF	MT901216_a	NC_041092_	3.26
atpA-atpF	NC_050903_	NC_041091_	1.16
atpA-atpF	NC_050903_	MK944406_a	1.16
atpA-atpF	NC_050903_	NC_050898_	2.35
atpA-atpF	NC_050903_	NC_050929_	0
atpA-atpF	NC_050903_	NC_050895_	1.16
atpA-atpF	NC_050903_	NC_040121_	2.54
atpA-atpF	NC_050903_	NC_041092_	1.16
atpA-atpF	NC_041091_	MK944406_a	2.23
atpA-atpF	NC_041091_	NC_050898_	3.38
atpA-atpF	NC_041091_	NC_050929_	1.26
atpA-atpF	NC_041091_	NC_050895_	2.23
atpA-atpF	NC_041091_	NC_040121_	3.66
atpA-atpF	NC_041091_	NC_041092_	2.23
atpA-atpF	MK944406_a	NC_050898_	3.03
atpA-atpF	MK944406_a	NC_050929_	2.4
atpA-atpF	MK944406_a	NC_050895_	0.97
atpA-atpF	MK944406_a	NC_040121_	3.24
atpA-atpF	MK944406_a	NC_041092_	3.89
atpA-atpF	NC_050898_	NC_050929_	0
atpA-atpF	NC_050898_	NC_050895_	2.01
atpA-atpF	NC_050898_	NC_040121_	3.33
atpA-atpF	NC_050898_	NC_041092_	2.01
atpA-atpF	NC_050929_	NC_050895_	1.19
atpA-atpF	NC_050929_	NC_040121_	2.69
atpA-atpF	NC_050929_	NC_041092_	1.19
atpA-atpF	NC_050895_	NC_040121_	2.16
atpA-atpF	NC_050895_	NC_041092_	0.97
atpA-atpF	NC_040121_	NC_041092_	1.06
atpB-rbcL	NC_041092_	NC_041091_	0.26
atpB-rbcL	NC_041092_	NC_040121_	0.38
atpB-rbcL	NC_041092_	MK944406_a	0.26
atpB-rbcL	NC_041092_	MK944407_a	0.26
atpB-rbcL	NC_041092_	NC_020431_	1.03
atpB-rbcL	NC_041092_	MT012420_a	1.03
atpB-rbcL	NC_041092_	1618657607	1.03
atpB-rbcL	NC_041092_	MT901216_a	0.9
atpB-rbcL	NC_041092_	NC_050903_	0.8
atpB-rbcL	NC_041092_	NC_050896_	0.79
atpB-rbcL	NC_041092_	NC_050929_	0.38
atpB-rbcL	NC_041092_	NC_050895_	0.26
atpB-rbcL	NC_041092_	NC_050899_	0.8
atpB-rbcL	NC_041092_	NC_050901_	2.13
atpB-rbcL	NC_041092_	NC_050053_	2.14
atpB-rbcL	NC_041092_	NC_046838_	2.01
atpB-rbcL	NC_041092_	1634719754	2.07
atpB-rbcL	NC_041092_	NC_050897_	2.97
atpB-rbcL	NC_041092_	NC_050900_	3.11
atpB-rbcL	NC_041092_	NC_035233_	3.43
atpB-rbcL	NC_041092_	NC_050898_	3.11
atpB-rbcL	NC_041092_	1634714020	2.75
atpB-rbcL	NC_041092_	NC_038165_	2.23
atpB-rbcL	NC_041092_	NC_050902_	1.96
atpB-rbcL	NC_041091_	NC_040121_	0.39
atpB-rbcL	NC_041091_	MK944406_a	0.26
atpB-rbcL	NC_041091_	MK944407_a	0.26
atpB-rbcL	NC_041091_	NC_020431_	1.04
atpB-rbcL	NC_041091_	MT012420_a	1.04
atpB-rbcL	NC_041091_	1618657607	1.04
atpB-rbcL	NC_041091_	MT901216_a	0.91
atpB-rbcL	NC_041091_	NC_050903_	0.81
atpB-rbcL	NC_041091_	NC_050896_	0.8
atpB-rbcL	NC_041091_	NC_050929_	0.39
atpB-rbcL	NC_041091_	NC_050895_	0.27
atpB-rbcL	NC_041091_	NC_050899_	0.81
atpB-rbcL	NC_041091_	NC_050901_	2.15
atpB-rbcL	NC_041091_	NC_050053_	2.17
atpB-rbcL	NC_041091_	NC_046838_	2.03
atpB-rbcL	NC_041091_	1634719754	2.09
atpB-rbcL	NC_041091_	NC_050897_	2.72
atpB-rbcL	NC_041091_	NC_050900_	3
atpB-rbcL	NC_041091_	NC_035233_	3.32
atpB-rbcL	NC_041091_	NC_050898_	3.14
atpB-rbcL	NC_041091_	1634714020	2.77
atpB-rbcL	NC_041091_	NC_038165_	2.25
atpB-rbcL	NC_041091_	NC_050902_	1.71
atpB-rbcL	NC_040121_	MK944406_a	0.38
atpB-rbcL	NC_040121_	MK944407_a	0.38
atpB-rbcL	NC_040121_	NC_020431_	1.16
atpB-rbcL	NC_040121_	MT012420_a	1.16
atpB-rbcL	NC_040121_	1618657607	1.16
atpB-rbcL	NC_040121_	MT901216_a	1.03
atpB-rbcL	NC_040121_	NC_050903_	0.93
atpB-rbcL	NC_040121_	NC_050896_	0.92
atpB-rbcL	NC_040121_	NC_050929_	0.51
atpB-rbcL	NC_040121_	NC_050895_	0.39
atpB-rbcL	NC_040121_	NC_050899_	0.94
atpB-rbcL	NC_040121_	NC_050901_	2.27
atpB-rbcL	NC_040121_	NC_050053_	2.28
atpB-rbcL	NC_040121_	NC_046838_	2.15
atpB-rbcL	NC_040121_	1634719754	2.2
atpB-rbcL	NC_040121_	NC_050897_	3.11
atpB-rbcL	NC_040121_	NC_050900_	3.25
atpB-rbcL	NC_040121_	NC_035233_	3.56
atpB-rbcL	NC_040121_	NC_050898_	3.25
atpB-rbcL	NC_040121_	1634714020	2.88
atpB-rbcL	NC_040121_	NC_038165_	2.36
atpB-rbcL	NC_040121_	NC_050902_	2.09
atpB-rbcL	MK944406_a	MK944407_a	0
atpB-rbcL	MK944406_a	NC_020431_	1.03
atpB-rbcL	MK944406_a	MT012420_a	1.03
atpB-rbcL	MK944406_a	1618657607	1.03
atpB-rbcL	MK944406_a	MT901216_a	0.9
atpB-rbcL	MK944406_a	NC_050903_	0.8
atpB-rbcL	MK944406_a	NC_050896_	0.79
atpB-rbcL	MK944406_a	NC_050929_	0.38
atpB-rbcL	MK944406_a	NC_050895_	0.26
atpB-rbcL	MK944406_a	NC_050899_	0.8
atpB-rbcL	MK944406_a	NC_050901_	2.13
atpB-rbcL	MK944406_a	NC_050053_	2.15
atpB-rbcL	MK944406_a	NC_046838_	2.01
atpB-rbcL	MK944406_a	1634719754	2.07
atpB-rbcL	MK944406_a	NC_050897_	2.97
atpB-rbcL	MK944406_a	NC_050900_	3.11
atpB-rbcL	MK944406_a	NC_035233_	3.43
atpB-rbcL	MK944406_a	NC_050898_	3.11
atpB-rbcL	MK944406_a	1634714020	2.75
atpB-rbcL	MK944406_a	NC_038165_	2.23
atpB-rbcL	MK944406_a	NC_050902_	1.96
atpB-rbcL	MK944407_a	NC_020431_	1.03
atpB-rbcL	MK944407_a	MT012420_a	1.03
atpB-rbcL	MK944407_a	1618657607	1.03
atpB-rbcL	MK944407_a	MT901216_a	0.9
atpB-rbcL	MK944407_a	NC_050903_	0.8
atpB-rbcL	MK944407_a	NC_050896_	0.79
atpB-rbcL	MK944407_a	NC_050929_	0.38
atpB-rbcL	MK944407_a	NC_050895_	0.26
atpB-rbcL	MK944407_a	NC_050899_	0.8
atpB-rbcL	MK944407_a	NC_050901_	2.13
atpB-rbcL	MK944407_a	NC_050053_	2.15
atpB-rbcL	MK944407_a	NC_046838_	2.01
atpB-rbcL	MK944407_a	1634719754	2.07
atpB-rbcL	MK944407_a	NC_050897_	2.97
atpB-rbcL	MK944407_a	NC_050900_	3.11
atpB-rbcL	MK944407_a	NC_035233_	3.43
atpB-rbcL	MK944407_a	NC_050898_	3.11
atpB-rbcL	MK944407_a	1634714020	2.75
atpB-rbcL	MK944407_a	NC_038165_	2.23
atpB-rbcL	MK944407_a	NC_050902_	1.96
atpB-rbcL	NC_020431_	MT012420_a	0
atpB-rbcL	NC_020431_	1618657607	0
atpB-rbcL	NC_020431_	MT901216_a	0.13
atpB-rbcL	NC_020431_	NC_050903_	0.27
atpB-rbcL	NC_020431_	NC_050896_	0.26
atpB-rbcL	NC_020431_	NC_050929_	0.9
atpB-rbcL	NC_020431_	NC_050895_	1.06
atpB-rbcL	NC_020431_	NC_050899_	1.61
atpB-rbcL	NC_020431_	NC_050901_	2.8
atpB-rbcL	NC_020431_	NC_050053_	2.55
atpB-rbcL	NC_020431_	NC_046838_	2.56
atpB-rbcL	NC_020431_	1634719754	2.73
atpB-rbcL	NC_020431_	NC_050897_	3.39
atpB-rbcL	NC_020431_	NC_050900_	3.53
atpB-rbcL	NC_020431_	NC_035233_	3.83
atpB-rbcL	NC_020431_	NC_050898_	3.67
atpB-rbcL	NC_020431_	1634714020	3.28
atpB-rbcL	NC_020431_	NC_038165_	2.76
atpB-rbcL	NC_020431_	NC_050902_	2.49
atpB-rbcL	MT012420_a	1618657607	0
atpB-rbcL	MT012420_a	MT901216_a	0.13
atpB-rbcL	MT012420_a	NC_050903_	0.27
atpB-rbcL	MT012420_a	NC_050896_	0.26
atpB-rbcL	MT012420_a	NC_050929_	0.9
atpB-rbcL	MT012420_a	NC_050895_	1.06
atpB-rbcL	MT012420_a	NC_050899_	1.61
atpB-rbcL	MT012420_a	NC_050901_	2.8
atpB-rbcL	MT012420_a	NC_050053_	2.55
atpB-rbcL	MT012420_a	NC_046838_	2.56
atpB-rbcL	MT012420_a	1634719754	2.73
atpB-rbcL	MT012420_a	NC_050897_	3.39
atpB-rbcL	MT012420_a	NC_050900_	3.53
atpB-rbcL	MT012420_a	NC_035233_	3.83
atpB-rbcL	MT012420_a	NC_050898_	3.67
atpB-rbcL	MT012420_a	1634714020	3.28
atpB-rbcL	MT012420_a	NC_038165_	2.76
atpB-rbcL	MT012420_a	NC_050902_	2.49
atpB-rbcL	1618657607	MT901216_a	0.13
atpB-rbcL	1618657607	NC_050903_	0.27
atpB-rbcL	1618657607	NC_050896_	0.26
atpB-rbcL	1618657607	NC_050929_	0.9
atpB-rbcL	1618657607	NC_050895_	1.06
atpB-rbcL	1618657607	NC_050899_	1.61
atpB-rbcL	1618657607	NC_050901_	2.8
atpB-rbcL	1618657607	NC_050053_	2.55
atpB-rbcL	1618657607	NC_046838_	2.56
atpB-rbcL	1618657607	1634719754	2.73
atpB-rbcL	1618657607	NC_050897_	3.39
atpB-rbcL	1618657607	NC_050900_	3.53
atpB-rbcL	1618657607	NC_035233_	3.83
atpB-rbcL	1618657607	NC_050898_	3.67
atpB-rbcL	1618657607	1634714020	3.28
atpB-rbcL	1618657607	NC_038165_	2.76
atpB-rbcL	1618657607	NC_050902_	2.49
atpB-rbcL	MT901216_a	NC_050903_	0.13
atpB-rbcL	MT901216_a	NC_050896_	0.13
atpB-rbcL	MT901216_a	NC_050929_	0.77
atpB-rbcL	MT901216_a	NC_050895_	0.92
atpB-rbcL	MT901216_a	NC_050899_	1.48
atpB-rbcL	MT901216_a	NC_050901_	2.67
atpB-rbcL	MT901216_a	NC_050053_	2.42
atpB-rbcL	MT901216_a	NC_046838_	2.42
atpB-rbcL	MT901216_a	1634719754	2.6
atpB-rbcL	MT901216_a	NC_050897_	3.25
atpB-rbcL	MT901216_a	NC_050900_	3.39
atpB-rbcL	MT901216_a	NC_035233_	3.7
atpB-rbcL	MT901216_a	NC_050898_	3.53
atpB-rbcL	MT901216_a	1634714020	3.15
atpB-rbcL	MT901216_a	NC_038165_	2.63
atpB-rbcL	MT901216_a	NC_050902_	2.36
atpB-rbcL	NC_050903_	NC_050896_	0
atpB-rbcL	NC_050903_	NC_050929_	0.67
atpB-rbcL	NC_050903_	NC_050895_	0.8
atpB-rbcL	NC_050903_	NC_050899_	1.36
atpB-rbcL	NC_050903_	NC_050901_	2.56
atpB-rbcL	NC_050903_	NC_050053_	2.58
atpB-rbcL	NC_050903_	NC_046838_	2.31
atpB-rbcL	NC_050903_	1634719754	2.56
atpB-rbcL	NC_050903_	NC_050897_	3.42
atpB-rbcL	NC_050903_	NC_050900_	3.56
atpB-rbcL	NC_050903_	NC_035233_	3.99
atpB-rbcL	NC_050903_	NC_050898_	3.43
atpB-rbcL	NC_050903_	1634714020	3.41
atpB-rbcL	NC_050903_	NC_038165_	2.87
atpB-rbcL	NC_050903_	NC_050902_	2.59
atpB-rbcL	NC_050896_	NC_050929_	0.66
atpB-rbcL	NC_050896_	NC_050895_	0.79
atpB-rbcL	NC_050896_	NC_050899_	1.34
atpB-rbcL	NC_050896_	NC_050901_	2.53
atpB-rbcL	NC_050896_	NC_050053_	2.55
atpB-rbcL	NC_050896_	NC_046838_	2.28
atpB-rbcL	NC_050896_	1634719754	2.53
atpB-rbcL	NC_050896_	NC_050897_	3.39
atpB-rbcL	NC_050896_	NC_050900_	3.53
atpB-rbcL	NC_050896_	NC_035233_	3.94
atpB-rbcL	NC_050896_	NC_050898_	3.39
atpB-rbcL	NC_050896_	1634714020	3.37
atpB-rbcL	NC_050896_	NC_038165_	2.84
atpB-rbcL	NC_050896_	NC_050902_	2.56
atpB-rbcL	NC_050929_	NC_050895_	0.39
atpB-rbcL	NC_050929_	NC_050899_	0.94
atpB-rbcL	NC_050929_	NC_050901_	2.26
atpB-rbcL	NC_050929_	NC_050053_	2.28
atpB-rbcL	NC_050929_	NC_046838_	2.15
atpB-rbcL	NC_050929_	1634719754	2.2
atpB-rbcL	NC_050929_	NC_050897_	2.97
atpB-rbcL	NC_050929_	NC_050900_	3.11
atpB-rbcL	NC_050929_	NC_035233_	3.43
atpB-rbcL	NC_050929_	NC_050898_	2.97
atpB-rbcL	NC_050929_	1634714020	2.61
atpB-rbcL	NC_050929_	NC_038165_	2.09
atpB-rbcL	NC_050929_	NC_050902_	2.09
atpB-rbcL	NC_050895_	NC_050899_	0.8
atpB-rbcL	NC_050895_	NC_050901_	2.13
atpB-rbcL	NC_050895_	NC_050053_	2.14
atpB-rbcL	NC_050895_	NC_046838_	2.01
atpB-rbcL	NC_050895_	1634719754	2.13
atpB-rbcL	NC_050895_	NC_050897_	2.97
atpB-rbcL	NC_050895_	NC_050900_	3.11
atpB-rbcL	NC_050895_	NC_035233_	3.53
atpB-rbcL	NC_050895_	NC_050898_	3.11
atpB-rbcL	NC_050895_	1634714020	2.82
atpB-rbcL	NC_050895_	NC_038165_	2.29
atpB-rbcL	NC_050895_	NC_050902_	2.01
atpB-rbcL	NC_050899_	NC_050901_	2.29
atpB-rbcL	NC_050899_	NC_050053_	2.31
atpB-rbcL	NC_050899_	NC_046838_	2.17
atpB-rbcL	NC_050899_	1634719754	2.29
atpB-rbcL	NC_050899_	NC_050897_	3.01
atpB-rbcL	NC_050899_	NC_050900_	3.15
atpB-rbcL	NC_050899_	NC_035233_	3.57
atpB-rbcL	NC_050899_	NC_050898_	3.15
atpB-rbcL	NC_050899_	1634714020	2.86
atpB-rbcL	NC_050899_	NC_038165_	2.32
atpB-rbcL	NC_050899_	NC_050902_	2.04
atpB-rbcL	NC_050901_	NC_050053_	0.52
atpB-rbcL	NC_050901_	NC_046838_	0.52
atpB-rbcL	NC_050901_	1634719754	0
atpB-rbcL	NC_050901_	NC_050897_	3.45
atpB-rbcL	NC_050901_	NC_050900_	3.58
atpB-rbcL	NC_050901_	NC_035233_	3.58
atpB-rbcL	NC_050901_	NC_050898_	3.59
atpB-rbcL	NC_050901_	1634714020	3.46
atpB-rbcL	NC_050901_	NC_038165_	2.93
atpB-rbcL	NC_050901_	NC_050902_	2.5
atpB-rbcL	NC_050053_	NC_046838_	0.26
atpB-rbcL	NC_050053_	1634719754	0.52
atpB-rbcL	NC_050053_	NC_050897_	3.06
atpB-rbcL	NC_050053_	NC_050900_	3.2
atpB-rbcL	NC_050053_	NC_035233_	3.2
atpB-rbcL	NC_050053_	NC_050898_	3.34
atpB-rbcL	NC_050053_	1634714020	3.08
atpB-rbcL	NC_050053_	NC_038165_	2.55
atpB-rbcL	NC_050053_	NC_050902_	2.25
atpB-rbcL	NC_046838_	1634719754	0.52
atpB-rbcL	NC_046838_	NC_050897_	3.09
atpB-rbcL	NC_046838_	NC_050900_	3.23
atpB-rbcL	NC_046838_	NC_035233_	3.23
atpB-rbcL	NC_046838_	NC_050898_	3.23
atpB-rbcL	NC_046838_	1634714020	3.35
atpB-rbcL	NC_046838_	NC_038165_	2.82
atpB-rbcL	NC_046838_	NC_050902_	2.55
atpB-rbcL	1634719754	NC_050897_	3.45
atpB-rbcL	1634719754	NC_050900_	3.58
atpB-rbcL	1634719754	NC_035233_	3.48
atpB-rbcL	1634719754	NC_050898_	3.59
atpB-rbcL	1634719754	1634714020	3.37
atpB-rbcL	1634719754	NC_038165_	2.85
atpB-rbcL	1634719754	NC_050902_	2.44
atpB-rbcL	NC_050897_	NC_050900_	0.39
atpB-rbcL	NC_050897_	NC_035233_	0.78
atpB-rbcL	NC_050897_	NC_050898_	1.56
atpB-rbcL	NC_050897_	1634714020	0.78
atpB-rbcL	NC_050897_	NC_038165_	0.65
atpB-rbcL	NC_050897_	NC_050902_	1.17
atpB-rbcL	NC_050900_	NC_035233_	0.91
atpB-rbcL	NC_050900_	NC_050898_	1.69
atpB-rbcL	NC_050900_	1634714020	0.91
atpB-rbcL	NC_050900_	NC_038165_	0.78
atpB-rbcL	NC_050900_	NC_050902_	1.3
atpB-rbcL	NC_035233_	NC_050898_	2.09
atpB-rbcL	NC_035233_	1634714020	1.28
atpB-rbcL	NC_035233_	NC_038165_	1.15
atpB-rbcL	NC_035233_	NC_050902_	1.65
atpB-rbcL	NC_050898_	1634714020	0.92
atpB-rbcL	NC_050898_	NC_038165_	1.05
atpB-rbcL	NC_050898_	NC_050902_	1.56
atpB-rbcL	1634714020	NC_038165_	0.13
atpB-rbcL	1634714020	NC_050902_	0.64
atpB-rbcL	NC_038165_	NC_050902_	0.64
atpF-atpH	MT901216_a	NC_050903_	0.37
atpF-atpH	MT901216_a	NC_020431_	0.74
atpF-atpH	MT901216_a	MT012420_a	0.37
atpF-atpH	MT901216_a	1618657607	0.37
atpF-atpH	MT901216_a	NC_050896_	0.37
atpF-atpH	MT901216_a	NC_050895_	0.76
atpF-atpH	MT901216_a	NC_041091_	1.15
atpF-atpH	MT901216_a	NC_041092_	0.76
atpF-atpH	MT901216_a	NC_050929_	1.53
atpF-atpH	MT901216_a	MK944407_a	1.15
atpF-atpH	MT901216_a	MK944406_a	1.15
atpF-atpH	MT901216_a	NC_040121_	1.53
atpF-atpH	MT901216_a	NC_050899_	2.3
atpF-atpH	MT901216_a	NC_035233_	3.12
atpF-atpH	MT901216_a	NC_050897_	2.71
atpF-atpH	MT901216_a	NC_050900_	2.71
atpF-atpH	MT901216_a	NC_050898_	1.97
atpF-atpH	MT901216_a	NC_038165_	3.49
atpF-atpH	MT901216_a	1634714020	3.1
atpF-atpH	MT901216_a	NC_050902_	3.9
atpF-atpH	MT901216_a	1634719754	3.13
atpF-atpH	MT901216_a	NC_050901_	3.13
atpF-atpH	MT901216_a	NC_050053_	3.14
atpF-atpH	MT901216_a	NC_046838_	3.16
atpF-atpH	NC_050903_	NC_020431_	0.37
atpF-atpH	NC_050903_	MT012420_a	0
atpF-atpH	NC_050903_	1618657607	0
atpF-atpH	NC_050903_	NC_050896_	0
atpF-atpH	NC_050903_	NC_050895_	0.38
atpF-atpH	NC_050903_	NC_041091_	0.76
atpF-atpH	NC_050903_	NC_041092_	0.38
atpF-atpH	NC_050903_	NC_050929_	1.15
atpF-atpH	NC_050903_	MK944407_a	0.76
atpF-atpH	NC_050903_	MK944406_a	0.76
atpF-atpH	NC_050903_	NC_040121_	0.76
atpF-atpH	NC_050903_	NC_050899_	1.92
atpF-atpH	NC_050903_	NC_035233_	2.72
atpF-atpH	NC_050903_	NC_050897_	2.33
atpF-atpH	NC_050903_	NC_050900_	2.33
atpF-atpH	NC_050903_	NC_050898_	1.58
atpF-atpH	NC_050903_	NC_038165_	3.11
atpF-atpH	NC_050903_	1634714020	2.71
atpF-atpH	NC_050903_	NC_050902_	3.51
atpF-atpH	NC_050903_	1634719754	2.74
atpF-atpH	NC_050903_	NC_050901_	2.74
atpF-atpH	NC_050903_	NC_050053_	2.75
atpF-atpH	NC_050903_	NC_046838_	2.76
atpF-atpH	NC_020431_	MT012420_a	0
atpF-atpH	NC_020431_	1618657607	0
atpF-atpH	NC_020431_	NC_050896_	0.37
atpF-atpH	NC_020431_	NC_050895_	0
atpF-atpH	NC_020431_	NC_041091_	1.15
atpF-atpH	NC_020431_	NC_041092_	0.76
atpF-atpH	NC_020431_	NC_050929_	1.53
atpF-atpH	NC_020431_	MK944407_a	0.38
atpF-atpH	NC_020431_	MK944406_a	0.38
atpF-atpH	NC_020431_	NC_040121_	1.53
atpF-atpH	NC_020431_	NC_050899_	1.53
atpF-atpH	NC_020431_	NC_035233_	2.72
atpF-atpH	NC_020431_	NC_050897_	2.32
atpF-atpH	NC_020431_	NC_050900_	2.32
atpF-atpH	NC_020431_	NC_050898_	1.57
atpF-atpH	NC_020431_	NC_038165_	2.7
atpF-atpH	NC_020431_	1634714020	2.31
atpF-atpH	NC_020431_	NC_050902_	3.1
atpF-atpH	NC_020431_	1634719754	2.33
atpF-atpH	NC_020431_	NC_050901_	2.33
atpF-atpH	NC_020431_	NC_050053_	2.34
atpF-atpH	NC_020431_	NC_046838_	2.75
atpF-atpH	MT012420_a	1618657607	0
atpF-atpH	MT012420_a	NC_050896_	0
atpF-atpH	MT012420_a	NC_050895_	0
atpF-atpH	MT012420_a	NC_041091_	0.76
atpF-atpH	MT012420_a	NC_041092_	0.38
atpF-atpH	MT012420_a	NC_050929_	1.15
atpF-atpH	MT012420_a	MK944407_a	0.38
atpF-atpH	MT012420_a	MK944406_a	0.38
atpF-atpH	MT012420_a	NC_040121_	1.15
atpF-atpH	MT012420_a	NC_050899_	1.53
atpF-atpH	MT012420_a	NC_035233_	2.72
atpF-atpH	MT012420_a	NC_050897_	2.32
atpF-atpH	MT012420_a	NC_050900_	2.32
atpF-atpH	MT012420_a	NC_050898_	1.57
atpF-atpH	MT012420_a	NC_038165_	2.71
atpF-atpH	MT012420_a	1634714020	2.32
atpF-atpH	MT012420_a	NC_050902_	3.11
atpF-atpH	MT012420_a	1634719754	2.34
atpF-atpH	MT012420_a	NC_050901_	2.34
atpF-atpH	MT012420_a	NC_050053_	2.35
atpF-atpH	MT012420_a	NC_046838_	2.75
atpF-atpH	1618657607	NC_050896_	0
atpF-atpH	1618657607	NC_050895_	0
atpF-atpH	1618657607	NC_041091_	0.76
atpF-atpH	1618657607	NC_041092_	0.38
atpF-atpH	1618657607	NC_050929_	1.15
atpF-atpH	1618657607	MK944407_a	0.38
atpF-atpH	1618657607	MK944406_a	0.38
atpF-atpH	1618657607	NC_040121_	1.15
atpF-atpH	1618657607	NC_050899_	1.53
atpF-atpH	1618657607	NC_035233_	2.72
atpF-atpH	1618657607	NC_050897_	2.32
atpF-atpH	1618657607	NC_050900_	2.32
atpF-atpH	1618657607	NC_050898_	1.57
atpF-atpH	1618657607	NC_038165_	2.71
atpF-atpH	1618657607	1634714020	2.32
atpF-atpH	1618657607	NC_050902_	3.11
atpF-atpH	1618657607	1634719754	2.34
atpF-atpH	1618657607	NC_050901_	2.34
atpF-atpH	1618657607	NC_050053_	2.35
atpF-atpH	1618657607	NC_046838_	2.75
atpF-atpH	NC_050896_	NC_050895_	0.38
atpF-atpH	NC_050896_	NC_041091_	0.76
atpF-atpH	NC_050896_	NC_041092_	0.38
atpF-atpH	NC_050896_	NC_050929_	1.14
atpF-atpH	NC_050896_	MK944407_a	0.76
atpF-atpH	NC_050896_	MK944406_a	0.76
atpF-atpH	NC_050896_	NC_040121_	1.14
atpF-atpH	NC_050896_	NC_050899_	1.91
atpF-atpH	NC_050896_	NC_035233_	2.72
atpF-atpH	NC_050896_	NC_050897_	2.32
atpF-atpH	NC_050896_	NC_050900_	2.32
atpF-atpH	NC_050896_	NC_050898_	1.57
atpF-atpH	NC_050896_	NC_038165_	3.1
atpF-atpH	NC_050896_	1634714020	2.7
atpF-atpH	NC_050896_	NC_050902_	3.5
atpF-atpH	NC_050896_	1634719754	2.73
atpF-atpH	NC_050896_	NC_050901_	2.73
atpF-atpH	NC_050896_	NC_050053_	2.74
atpF-atpH	NC_050896_	NC_046838_	2.75
atpF-atpH	NC_050895_	NC_041091_	1.15
atpF-atpH	NC_050895_	NC_041092_	0.76
atpF-atpH	NC_050895_	NC_050929_	1.53
atpF-atpH	NC_050895_	MK944407_a	0.38
atpF-atpH	NC_050895_	MK944406_a	0.76
atpF-atpH	NC_050895_	NC_040121_	1.53
atpF-atpH	NC_050895_	NC_050899_	1.52
atpF-atpH	NC_050895_	NC_035233_	2.72
atpF-atpH	NC_050895_	NC_050897_	2.32
atpF-atpH	NC_050895_	NC_050900_	2.32
atpF-atpH	NC_050895_	NC_050898_	1.57
atpF-atpH	NC_050895_	NC_038165_	2.7
atpF-atpH	NC_050895_	1634714020	2.31
atpF-atpH	NC_050895_	NC_050902_	3.09
atpF-atpH	NC_050895_	1634719754	2.33
atpF-atpH	NC_050895_	NC_050901_	2.33
atpF-atpH	NC_050895_	NC_050053_	2.34
atpF-atpH	NC_050895_	NC_046838_	2.75
atpF-atpH	NC_041091_	NC_041092_	0.38
atpF-atpH	NC_041091_	NC_050929_	1.14
atpF-atpH	NC_041091_	MK944407_a	0.76
atpF-atpH	NC_041091_	MK944406_a	0.76
atpF-atpH	NC_041091_	NC_040121_	1.14
atpF-atpH	NC_041091_	NC_050899_	1.91
atpF-atpH	NC_041091_	NC_035233_	2.72
atpF-atpH	NC_041091_	NC_050897_	2.32
atpF-atpH	NC_041091_	NC_050900_	2.32
atpF-atpH	NC_041091_	NC_050898_	1.57
atpF-atpH	NC_041091_	NC_038165_	3.1
atpF-atpH	NC_041091_	1634714020	2.7
atpF-atpH	NC_041091_	NC_050902_	3.5
atpF-atpH	NC_041091_	1634719754	2.73
atpF-atpH	NC_041091_	NC_050901_	2.73
atpF-atpH	NC_041091_	NC_050053_	2.74
atpF-atpH	NC_041091_	NC_046838_	2.75
atpF-atpH	NC_041092_	NC_050929_	0.76
atpF-atpH	NC_041092_	MK944407_a	0.38
atpF-atpH	NC_041092_	MK944406_a	0.38
atpF-atpH	NC_041092_	NC_040121_	0.76
atpF-atpH	NC_041092_	NC_050899_	1.53
atpF-atpH	NC_041092_	NC_035233_	2.33
atpF-atpH	NC_041092_	NC_050897_	1.93
atpF-atpH	NC_041092_	NC_050900_	1.93
atpF-atpH	NC_041092_	NC_050898_	1.18
atpF-atpH	NC_041092_	NC_038165_	2.7
atpF-atpH	NC_041092_	1634714020	2.31
atpF-atpH	NC_041092_	NC_050902_	3.1
atpF-atpH	NC_041092_	1634719754	2.33
atpF-atpH	NC_041092_	NC_050901_	2.33
atpF-atpH	NC_041092_	NC_050053_	2.34
atpF-atpH	NC_041092_	NC_046838_	2.35
atpF-atpH	NC_050929_	MK944407_a	1.14
atpF-atpH	NC_050929_	MK944406_a	1.14
atpF-atpH	NC_050929_	NC_040121_	1.53
atpF-atpH	NC_050929_	NC_050899_	2.3
atpF-atpH	NC_050929_	NC_035233_	3.12
atpF-atpH	NC_050929_	NC_050897_	2.71
atpF-atpH	NC_050929_	NC_050900_	2.71
atpF-atpH	NC_050929_	NC_050898_	1.97
atpF-atpH	NC_050929_	NC_038165_	3.49
atpF-atpH	NC_050929_	1634714020	3.09
atpF-atpH	NC_050929_	NC_050902_	3.9
atpF-atpH	NC_050929_	1634719754	3.12
atpF-atpH	NC_050929_	NC_050901_	3.12
atpF-atpH	NC_050929_	NC_050053_	3.13
atpF-atpH	NC_050929_	NC_046838_	3.15
atpF-atpH	MK944407_a	MK944406_a	0.38
atpF-atpH	MK944407_a	NC_040121_	1.14
atpF-atpH	MK944407_a	NC_050899_	1.14
atpF-atpH	MK944407_a	NC_035233_	2.33
atpF-atpH	MK944407_a	NC_050897_	1.93
atpF-atpH	MK944407_a	NC_050900_	1.93
atpF-atpH	MK944407_a	NC_050898_	1.18
atpF-atpH	MK944407_a	NC_038165_	2.31
atpF-atpH	MK944407_a	1634714020	1.92
atpF-atpH	MK944407_a	NC_050902_	2.69
atpF-atpH	MK944407_a	1634719754	1.94
atpF-atpH	MK944407_a	NC_050901_	1.94
atpF-atpH	MK944407_a	NC_050053_	1.94
atpF-atpH	MK944407_a	NC_046838_	2.35
atpF-atpH	MK944406_a	NC_040121_	1.14
atpF-atpH	MK944406_a	NC_050899_	1.52
atpF-atpH	MK944406_a	NC_035233_	2.32
atpF-atpH	MK944406_a	NC_050897_	1.92
atpF-atpH	MK944406_a	NC_050900_	2.31
atpF-atpH	MK944406_a	NC_050898_	1.17
atpF-atpH	MK944406_a	NC_038165_	2.3
atpF-atpH	MK944406_a	1634714020	1.91
atpF-atpH	MK944406_a	NC_050902_	3.08
atpF-atpH	MK944406_a	1634719754	1.93
atpF-atpH	MK944406_a	NC_050901_	1.93
atpF-atpH	MK944406_a	NC_050053_	1.93
atpF-atpH	MK944406_a	NC_046838_	2.34
atpF-atpH	NC_040121_	NC_050899_	1.53
atpF-atpH	NC_040121_	NC_035233_	2.72
atpF-atpH	NC_040121_	NC_050897_	2.71
atpF-atpH	NC_040121_	NC_050900_	2.71
atpF-atpH	NC_040121_	NC_050898_	1.97
atpF-atpH	NC_040121_	NC_038165_	3.49
atpF-atpH	NC_040121_	1634714020	3.09
atpF-atpH	NC_040121_	NC_050902_	3.9
atpF-atpH	NC_040121_	1634719754	3.12
atpF-atpH	NC_040121_	NC_050901_	3.12
atpF-atpH	NC_040121_	NC_050053_	3.13
atpF-atpH	NC_040121_	NC_046838_	3.15
atpF-atpH	NC_050899_	NC_035233_	2.73
atpF-atpH	NC_050899_	NC_050897_	2.32
atpF-atpH	NC_050899_	NC_050900_	2.32
atpF-atpH	NC_050899_	NC_050898_	1.57
atpF-atpH	NC_050899_	NC_038165_	2.7
atpF-atpH	NC_050899_	1634714020	2.31
atpF-atpH	NC_050899_	NC_050902_	3.08
atpF-atpH	NC_050899_	1634719754	2.33
atpF-atpH	NC_050899_	NC_050901_	2.33
atpF-atpH	NC_050899_	NC_050053_	2.33
atpF-atpH	NC_050899_	NC_046838_	2.74
atpF-atpH	NC_035233_	NC_050897_	0.37
atpF-atpH	NC_035233_	NC_050900_	0.74
atpF-atpH	NC_035233_	NC_050898_	0.76
atpF-atpH	NC_035233_	NC_038165_	1.5
atpF-atpH	NC_035233_	1634714020	1.12
atpF-atpH	NC_035233_	NC_050902_	2.64
atpF-atpH	NC_035233_	1634719754	1.92
atpF-atpH	NC_035233_	NC_050901_	1.92
atpF-atpH	NC_035233_	NC_050053_	2.7
atpF-atpH	NC_035233_	NC_046838_	2.32
atpF-atpH	NC_050897_	NC_050900_	1.12
atpF-atpH	NC_050897_	NC_050898_	0.38
atpF-atpH	NC_050897_	NC_038165_	1.12
atpF-atpH	NC_050897_	1634714020	0.74
atpF-atpH	NC_050897_	NC_050902_	2.25
atpF-atpH	NC_050897_	1634719754	1.53
atpF-atpH	NC_050897_	NC_050901_	1.53
atpF-atpH	NC_050897_	NC_050053_	2.3
atpF-atpH	NC_050897_	NC_046838_	1.92
atpF-atpH	NC_050900_	NC_050898_	1.15
atpF-atpH	NC_050900_	NC_038165_	2.25
atpF-atpH	NC_050900_	1634714020	1.87
atpF-atpH	NC_050900_	NC_050902_	2.63
atpF-atpH	NC_050900_	1634719754	2.69
atpF-atpH	NC_050900_	NC_050901_	2.69
atpF-atpH	NC_050900_	NC_050053_	2.69
atpF-atpH	NC_050900_	NC_046838_	3.1
atpF-atpH	NC_050898_	NC_038165_	0.74
atpF-atpH	NC_050898_	1634714020	0.37
atpF-atpH	NC_050898_	NC_050902_	1.49
atpF-atpH	NC_050898_	1634719754	1.14
atpF-atpH	NC_050898_	NC_050901_	1.14
atpF-atpH	NC_050898_	NC_050053_	1.53
atpF-atpH	NC_050898_	NC_046838_	1.53
atpF-atpH	NC_038165_	1634714020	0.36
atpF-atpH	NC_038165_	NC_050902_	2.55
atpF-atpH	NC_038165_	1634719754	1.86
atpF-atpH	NC_038165_	NC_050901_	1.86
atpF-atpH	NC_038165_	NC_050053_	2.61
atpF-atpH	NC_038165_	NC_046838_	2.25
atpF-atpH	1634714020	NC_050902_	2.18
atpF-atpH	1634714020	1634719754	1.48
atpF-atpH	1634714020	NC_050901_	1.48
atpF-atpH	1634714020	NC_050053_	2.23
atpF-atpH	1634714020	NC_046838_	1.87
atpF-atpH	NC_050902_	1634719754	3
atpF-atpH	NC_050902_	NC_050901_	3
atpF-atpH	NC_050902_	NC_050053_	3
atpF-atpH	NC_050902_	NC_046838_	3.41
atpF-atpH	1634719754	NC_050901_	0
atpF-atpH	1634719754	NC_050053_	0.74
atpF-atpH	1634719754	NC_046838_	0.37
atpF-atpH	NC_050901_	NC_050053_	0.74
atpF-atpH	NC_050901_	NC_046838_	0.37
atpF-atpH	NC_050053_	NC_046838_	0.37
atpH-atpI	MT901216_a	1618657607	0.1
atpH-atpI	MT901216_a	MT012420_a	0.1
atpH-atpI	MT901216_a	NC_020431_	0.1
atpH-atpI	MT901216_a	NC_050903_	0.21
atpH-atpI	MT901216_a	NC_050896_	0.41
atpH-atpI	MT901216_a	NC_041092_	0.83
atpH-atpI	MT901216_a	MK944406_a	1.14
atpH-atpI	MT901216_a	MK944407_a	1.04
atpH-atpI	MT901216_a	NC_050895_	1.04
atpH-atpI	MT901216_a	NC_040121_	0.84
atpH-atpI	MT901216_a	NC_041091_	1.25
atpH-atpI	MT901216_a	NC_050929_	1.46
atpH-atpI	MT901216_a	NC_050899_	1.78
atpH-atpI	MT901216_a	1634719754	3.44
atpH-atpI	MT901216_a	NC_050901_	3.44
atpH-atpI	MT901216_a	NC_046838_	3.44
atpH-atpI	MT901216_a	NC_050053_	3.55
atpH-atpI	MT901216_a	NC_050902_	3.61
atpH-atpI	MT901216_a	NC_050898_	5.38
atpH-atpI	MT901216_a	NC_050897_	6.12
atpH-atpI	MT901216_a	NC_050900_	5.77
atpH-atpI	MT901216_a	NC_038165_	5.27
atpH-atpI	MT901216_a	1634714020	5.26
atpH-atpI	MT901216_a	NC_035233_	32.54
atpH-atpI	1618657607	MT012420_a	0
atpH-atpI	1618657607	NC_020431_	0
atpH-atpI	1618657607	NC_050903_	0.1
atpH-atpI	1618657607	NC_050896_	0.31
atpH-atpI	1618657607	NC_041092_	0.73
atpH-atpI	1618657607	MK944406_a	1.04
atpH-atpI	1618657607	MK944407_a	0.93
atpH-atpI	1618657607	NC_050895_	0.93
atpH-atpI	1618657607	NC_040121_	0.74
atpH-atpI	1618657607	NC_041091_	1.14
atpH-atpI	1618657607	NC_050929_	1.35
atpH-atpI	1618657607	NC_050899_	1.88
atpH-atpI	1618657607	1634719754	3.33
atpH-atpI	1618657607	NC_050901_	3.33
atpH-atpI	1618657607	NC_046838_	3.33
atpH-atpI	1618657607	NC_050053_	3.44
atpH-atpI	1618657607	NC_050902_	3.5
atpH-atpI	1618657607	NC_050898_	5.28
atpH-atpI	1618657607	NC_050897_	6
atpH-atpI	1618657607	NC_050900_	5.65
atpH-atpI	1618657607	NC_038165_	5.16
atpH-atpI	1618657607	1634714020	5.16
atpH-atpI	1618657607	NC_035233_	32.38
atpH-atpI	MT012420_a	NC_020431_	0
atpH-atpI	MT012420_a	NC_050903_	0.1
atpH-atpI	MT012420_a	NC_050896_	0.31
atpH-atpI	MT012420_a	NC_041092_	0.73
atpH-atpI	MT012420_a	MK944406_a	1.04
atpH-atpI	MT012420_a	MK944407_a	0.93
atpH-atpI	MT012420_a	NC_050895_	0.93
atpH-atpI	MT012420_a	NC_040121_	0.74
atpH-atpI	MT012420_a	NC_041091_	1.14
atpH-atpI	MT012420_a	NC_050929_	1.35
atpH-atpI	MT012420_a	NC_050899_	1.88
atpH-atpI	MT012420_a	1634719754	3.33
atpH-atpI	MT012420_a	NC_050901_	3.33
atpH-atpI	MT012420_a	NC_046838_	3.33
atpH-atpI	MT012420_a	NC_050053_	3.44
atpH-atpI	MT012420_a	NC_050902_	3.5
atpH-atpI	MT012420_a	NC_050898_	5.28
atpH-atpI	MT012420_a	NC_050897_	6
atpH-atpI	MT012420_a	NC_050900_	5.65
atpH-atpI	MT012420_a	NC_038165_	5.16
atpH-atpI	MT012420_a	1634714020	5.16
atpH-atpI	MT012420_a	NC_035233_	32.38
atpH-atpI	NC_020431_	NC_050903_	0.1
atpH-atpI	NC_020431_	NC_050896_	0.31
atpH-atpI	NC_020431_	NC_041092_	0.73
atpH-atpI	NC_020431_	MK944406_a	1.04
atpH-atpI	NC_020431_	MK944407_a	0.93
atpH-atpI	NC_020431_	NC_050895_	0.93
atpH-atpI	NC_020431_	NC_040121_	0.74
atpH-atpI	NC_020431_	NC_041091_	1.14
atpH-atpI	NC_020431_	NC_050929_	1.35
atpH-atpI	NC_020431_	NC_050899_	1.88
atpH-atpI	NC_020431_	1634719754	3.33
atpH-atpI	NC_020431_	NC_050901_	3.33
atpH-atpI	NC_020431_	NC_046838_	3.33
atpH-atpI	NC_020431_	NC_050053_	3.44
atpH-atpI	NC_020431_	NC_050902_	3.5
atpH-atpI	NC_020431_	NC_050898_	5.28
atpH-atpI	NC_020431_	NC_050897_	6
atpH-atpI	NC_020431_	NC_050900_	5.65
atpH-atpI	NC_020431_	NC_038165_	5.16
atpH-atpI	NC_020431_	1634714020	5.16
atpH-atpI	NC_020431_	NC_035233_	32.38
atpH-atpI	NC_050903_	NC_050896_	0.21
atpH-atpI	NC_050903_	NC_041092_	0.62
atpH-atpI	NC_050903_	MK944406_a	0.93
atpH-atpI	NC_050903_	MK944407_a	0.83
atpH-atpI	NC_050903_	NC_050895_	0.83
atpH-atpI	NC_050903_	NC_040121_	0.63
atpH-atpI	NC_050903_	NC_041091_	1.04
atpH-atpI	NC_050903_	NC_050929_	1.25
atpH-atpI	NC_050903_	NC_050899_	1.78
atpH-atpI	NC_050903_	1634719754	3.22
atpH-atpI	NC_050903_	NC_050901_	3.22
atpH-atpI	NC_050903_	NC_046838_	3.22
atpH-atpI	NC_050903_	NC_050053_	3.33
atpH-atpI	NC_050903_	NC_050902_	3.39
atpH-atpI	NC_050903_	NC_050898_	5.17
atpH-atpI	NC_050903_	NC_050897_	5.88
atpH-atpI	NC_050903_	NC_050900_	5.52
atpH-atpI	NC_050903_	NC_038165_	5.05
atpH-atpI	NC_050903_	1634714020	5.05
atpH-atpI	NC_050903_	NC_035233_	32.22
atpH-atpI	NC_050896_	NC_041092_	0.62
atpH-atpI	NC_050896_	MK944406_a	0.93
atpH-atpI	NC_050896_	MK944407_a	0.83
atpH-atpI	NC_050896_	NC_050895_	0.83
atpH-atpI	NC_050896_	NC_040121_	0.63
atpH-atpI	NC_050896_	NC_041091_	1.04
atpH-atpI	NC_050896_	NC_050929_	1.25
atpH-atpI	NC_050896_	NC_050899_	1.78
atpH-atpI	NC_050896_	1634719754	3.22
atpH-atpI	NC_050896_	NC_050901_	3.22
atpH-atpI	NC_050896_	NC_046838_	3.22
atpH-atpI	NC_050896_	NC_050053_	3.33
atpH-atpI	NC_050896_	NC_050902_	3.5
atpH-atpI	NC_050896_	NC_050898_	5.06
atpH-atpI	NC_050896_	NC_050897_	6
atpH-atpI	NC_050896_	NC_050900_	5.65
atpH-atpI	NC_050896_	NC_038165_	5.16
atpH-atpI	NC_050896_	1634714020	5.16
atpH-atpI	NC_050896_	NC_035233_	32.22
atpH-atpI	NC_041092_	MK944406_a	0.6
atpH-atpI	NC_041092_	MK944407_a	0.5
atpH-atpI	NC_041092_	NC_050895_	0.5
atpH-atpI	NC_041092_	NC_040121_	0.2
atpH-atpI	NC_041092_	NC_041091_	0.6
atpH-atpI	NC_041092_	NC_050929_	0.81
atpH-atpI	NC_041092_	NC_050899_	1.32
atpH-atpI	NC_041092_	1634719754	2.91
atpH-atpI	NC_041092_	NC_050901_	2.91
atpH-atpI	NC_041092_	NC_046838_	2.91
atpH-atpI	NC_041092_	NC_050053_	3.02
atpH-atpI	NC_041092_	NC_050902_	3.09
atpH-atpI	NC_041092_	NC_050898_	4.8
atpH-atpI	NC_041092_	NC_050897_	5.46
atpH-atpI	NC_041092_	NC_050900_	5.04
atpH-atpI	NC_041092_	NC_038165_	5.12
atpH-atpI	NC_041092_	1634714020	4.91
atpH-atpI	NC_041092_	NC_035233_	33.3
atpH-atpI	MK944406_a	MK944407_a	0.1
atpH-atpI	MK944406_a	NC_050895_	0.3
atpH-atpI	MK944406_a	NC_040121_	0.51
atpH-atpI	MK944406_a	NC_041091_	1.01
atpH-atpI	MK944406_a	NC_050929_	1.21
atpH-atpI	MK944406_a	NC_050899_	1.73
atpH-atpI	MK944406_a	1634719754	3.24
atpH-atpI	MK944406_a	NC_050901_	3.24
atpH-atpI	MK944406_a	NC_046838_	3.23
atpH-atpI	MK944406_a	NC_050053_	3.34
atpH-atpI	MK944406_a	NC_050902_	3.5
atpH-atpI	MK944406_a	NC_050898_	5.23
atpH-atpI	MK944406_a	NC_050897_	5.95
atpH-atpI	MK944406_a	NC_050900_	5.52
atpH-atpI	MK944406_a	NC_038165_	5.55
atpH-atpI	MK944406_a	1634714020	5.33
atpH-atpI	MK944406_a	NC_035233_	33.8
atpH-atpI	MK944407_a	NC_050895_	0.2
atpH-atpI	MK944407_a	NC_040121_	0.41
atpH-atpI	MK944407_a	NC_041091_	0.91
atpH-atpI	MK944407_a	NC_050929_	1.11
atpH-atpI	MK944407_a	NC_050899_	1.62
atpH-atpI	MK944407_a	1634719754	3.13
atpH-atpI	MK944407_a	NC_050901_	3.13
atpH-atpI	MK944407_a	NC_046838_	3.12
atpH-atpI	MK944407_a	NC_050053_	3.23
atpH-atpI	MK944407_a	NC_050902_	3.4
atpH-atpI	MK944407_a	NC_050898_	5.12
atpH-atpI	MK944407_a	NC_050897_	5.83
atpH-atpI	MK944407_a	NC_050900_	5.4
atpH-atpI	MK944407_a	NC_038165_	5.44
atpH-atpI	MK944407_a	1634714020	5.23
atpH-atpI	MK944407_a	NC_035233_	33.64
atpH-atpI	NC_050895_	NC_040121_	0.41
atpH-atpI	NC_050895_	NC_041091_	0.91
atpH-atpI	NC_050895_	NC_050929_	1.11
atpH-atpI	NC_050895_	NC_050899_	1.62
atpH-atpI	NC_050895_	1634719754	3.13
atpH-atpI	NC_050895_	NC_050901_	3.13
atpH-atpI	NC_050895_	NC_046838_	3.12
atpH-atpI	NC_050895_	NC_050053_	3.23
atpH-atpI	NC_050895_	NC_050902_	3.4
atpH-atpI	NC_050895_	NC_050898_	5.12
atpH-atpI	NC_050895_	NC_050897_	5.83
atpH-atpI	NC_050895_	NC_050900_	5.4
atpH-atpI	NC_050895_	NC_038165_	5.44
atpH-atpI	NC_050895_	1634714020	5.23
atpH-atpI	NC_050895_	NC_035233_	33.64
atpH-atpI	NC_040121_	NC_041091_	0.61
atpH-atpI	NC_040121_	NC_050929_	0.82
atpH-atpI	NC_040121_	NC_050899_	1.34
atpH-atpI	NC_040121_	1634719754	2.75
atpH-atpI	NC_040121_	NC_050901_	2.75
atpH-atpI	NC_040121_	NC_046838_	2.75
atpH-atpI	NC_040121_	NC_050053_	2.86
atpH-atpI	NC_040121_	NC_050902_	3.03
atpH-atpI	NC_040121_	NC_050898_	4.77
atpH-atpI	NC_040121_	NC_050897_	5.45
atpH-atpI	NC_040121_	NC_050900_	4.99
atpH-atpI	NC_040121_	NC_038165_	5.1
atpH-atpI	NC_040121_	1634714020	4.88
atpH-atpI	NC_040121_	NC_035233_	33.9
atpH-atpI	NC_041091_	NC_050929_	1.21
atpH-atpI	NC_041091_	NC_050899_	1.73
atpH-atpI	NC_041091_	1634719754	3.24
atpH-atpI	NC_041091_	NC_050901_	3.24
atpH-atpI	NC_041091_	NC_046838_	3.23
atpH-atpI	NC_041091_	NC_050053_	3.34
atpH-atpI	NC_041091_	NC_050902_	3.51
atpH-atpI	NC_041091_	NC_050898_	5.13
atpH-atpI	NC_041091_	NC_050897_	5.83
atpH-atpI	NC_041091_	NC_050900_	5.4
atpH-atpI	NC_041091_	NC_038165_	5.55
atpH-atpI	NC_041091_	1634714020	5.34
atpH-atpI	NC_041091_	NC_035233_	33.97
atpH-atpI	NC_050929_	NC_050899_	1.93
atpH-atpI	NC_050929_	1634719754	3.24
atpH-atpI	NC_050929_	NC_050901_	3.24
atpH-atpI	NC_050929_	NC_046838_	3.23
atpH-atpI	NC_050929_	NC_050053_	3.34
atpH-atpI	NC_050929_	NC_050902_	3.72
atpH-atpI	NC_050929_	NC_050898_	5.23
atpH-atpI	NC_050929_	NC_050897_	5.94
atpH-atpI	NC_050929_	NC_050900_	5.52
atpH-atpI	NC_050929_	NC_038165_	5.54
atpH-atpI	NC_050929_	1634714020	5.33
atpH-atpI	NC_050929_	NC_035233_	33.94
atpH-atpI	NC_050899_	1634719754	2.6
atpH-atpI	NC_050899_	NC_050901_	2.6
atpH-atpI	NC_050899_	NC_046838_	2.8
atpH-atpI	NC_050899_	NC_050053_	2.91
atpH-atpI	NC_050899_	NC_050902_	2.77
atpH-atpI	NC_050899_	NC_050898_	4.91
atpH-atpI	NC_050899_	NC_050897_	5.11
atpH-atpI	NC_050899_	NC_050900_	4.8
atpH-atpI	NC_050899_	NC_038165_	4.8
atpH-atpI	NC_050899_	1634714020	4.59
atpH-atpI	NC_050899_	NC_035233_	32.98
atpH-atpI	1634719754	NC_050901_	0
atpH-atpI	1634719754	NC_046838_	0.4
atpH-atpI	1634719754	NC_050053_	0.5
atpH-atpI	1634719754	NC_050902_	4.24
atpH-atpI	1634719754	NC_050898_	6.19
atpH-atpI	1634719754	NC_050897_	6.89
atpH-atpI	1634719754	NC_050900_	6.34
atpH-atpI	1634719754	NC_038165_	6.29
atpH-atpI	1634719754	1634714020	6.08
atpH-atpI	1634719754	NC_035233_	35
atpH-atpI	NC_050901_	NC_046838_	0.4
atpH-atpI	NC_050901_	NC_050053_	0.5
atpH-atpI	NC_050901_	NC_050902_	4.24
atpH-atpI	NC_050901_	NC_050898_	6.19
atpH-atpI	NC_050901_	NC_050897_	6.89
atpH-atpI	NC_050901_	NC_050900_	6.34
atpH-atpI	NC_050901_	NC_038165_	6.29
atpH-atpI	NC_050901_	1634714020	6.08
atpH-atpI	NC_050901_	NC_035233_	35
atpH-atpI	NC_046838_	NC_050053_	0.5
atpH-atpI	NC_046838_	NC_050902_	4.44
atpH-atpI	NC_046838_	NC_050898_	6.18
atpH-atpI	NC_046838_	NC_050897_	7.23
atpH-atpI	NC_046838_	NC_050900_	6.68
atpH-atpI	NC_046838_	NC_038165_	6.59
atpH-atpI	NC_046838_	1634714020	6.38
atpH-atpI	NC_046838_	NC_035233_	35.23
atpH-atpI	NC_050053_	NC_050902_	4.56
atpH-atpI	NC_050053_	NC_050898_	6.29
atpH-atpI	NC_050053_	NC_050897_	7.37
atpH-atpI	NC_050053_	NC_050900_	6.82
atpH-atpI	NC_050053_	NC_038165_	6.71
atpH-atpI	NC_050053_	1634714020	6.5
atpH-atpI	NC_050053_	NC_035233_	35.29
atpH-atpI	NC_050902_	NC_050898_	2.84
atpH-atpI	NC_050902_	NC_050897_	2.62
atpH-atpI	NC_050902_	NC_050900_	2.41
atpH-atpI	NC_050902_	NC_038165_	2.53
atpH-atpI	NC_050902_	1634714020	2.32
atpH-atpI	NC_050902_	NC_035233_	31.99
atpH-atpI	NC_050898_	NC_050897_	3.29
atpH-atpI	NC_050898_	NC_050900_	2.97
atpH-atpI	NC_050898_	NC_038165_	3.64
atpH-atpI	NC_050898_	1634714020	3.43
atpH-atpI	NC_050898_	NC_035233_	32.47
atpH-atpI	NC_050897_	NC_050900_	1.22
atpH-atpI	NC_050897_	NC_038165_	2.66
atpH-atpI	NC_050897_	1634714020	2.77
atpH-atpI	NC_050897_	NC_035233_	24.75
atpH-atpI	NC_050900_	NC_038165_	2.46
atpH-atpI	NC_050900_	1634714020	2.46
atpH-atpI	NC_050900_	NC_035233_	25.39
atpH-atpI	NC_038165_	1634714020	0.1
atpH-atpI	NC_038165_	NC_035233_	31.29
atpH-atpI	1634714020	NC_035233_	31.33
atpI-rps2	NC_050897_	NC_050900_	1.35
atpI-rps2	NC_050897_	NC_035233_	1.35
atpI-rps2	NC_050897_	NC_050898_	3.19
atpI-rps2	NC_050897_	1634714020	2.28
atpI-rps2	NC_050897_	NC_038165_	1.81
atpI-rps2	NC_050897_	NC_050902_	4.6
atpI-rps2	NC_050897_	NC_020431_	7.55
atpI-rps2	NC_050897_	1618657607	7.06
atpI-rps2	NC_050897_	NC_050903_	8.07
atpI-rps2	NC_050897_	MT012420_a	7.06
atpI-rps2	NC_050897_	NC_050896_	7.06
atpI-rps2	NC_050897_	MT901216_a	7.06
atpI-rps2	NC_050897_	NC_050895_	6.56
atpI-rps2	NC_050897_	NC_050929_	6.56
atpI-rps2	NC_050897_	NC_041092_	6.08
atpI-rps2	NC_050897_	NC_041091_	6.56
atpI-rps2	NC_050897_	MK944407_a	6.08
atpI-rps2	NC_050897_	NC_040121_	6.56
atpI-rps2	NC_050897_	MK944406_a	6.06
atpI-rps2	NC_050897_	NC_050899_	3.67
atpI-rps2	NC_050897_	1634719754	6.07
atpI-rps2	NC_050897_	NC_050901_	6.07
atpI-rps2	NC_050897_	NC_050053_	6.07
atpI-rps2	NC_050897_	NC_046838_	6.07
atpI-rps2	NC_050900_	NC_035233_	1.81
atpI-rps2	NC_050900_	NC_050898_	3.66
atpI-rps2	NC_050900_	1634714020	2.74
atpI-rps2	NC_050900_	NC_038165_	2.27
atpI-rps2	NC_050900_	NC_050902_	5.08
atpI-rps2	NC_050900_	NC_020431_	8.04
atpI-rps2	NC_050900_	1618657607	7.55
atpI-rps2	NC_050900_	NC_050903_	8.05
atpI-rps2	NC_050900_	MT012420_a	7.55
atpI-rps2	NC_050900_	NC_050896_	7.55
atpI-rps2	NC_050900_	MT901216_a	7.55
atpI-rps2	NC_050900_	NC_050895_	7.04
atpI-rps2	NC_050900_	NC_050929_	7.04
atpI-rps2	NC_050900_	NC_041092_	6.56
atpI-rps2	NC_050900_	NC_041091_	7.04
atpI-rps2	NC_050900_	MK944407_a	6.56
atpI-rps2	NC_050900_	NC_040121_	7.04
atpI-rps2	NC_050900_	MK944406_a	6.55
atpI-rps2	NC_050900_	NC_050899_	4.14
atpI-rps2	NC_050900_	1634719754	6.56
atpI-rps2	NC_050900_	NC_050901_	6.56
atpI-rps2	NC_050900_	NC_050053_	6.56
atpI-rps2	NC_050900_	NC_046838_	6.56
atpI-rps2	NC_035233_	NC_050898_	3.66
atpI-rps2	NC_035233_	1634714020	2.74
atpI-rps2	NC_035233_	NC_038165_	2.27
atpI-rps2	NC_035233_	NC_050902_	4.13
atpI-rps2	NC_035233_	NC_020431_	7.06
atpI-rps2	NC_035233_	1618657607	6.58
atpI-rps2	NC_035233_	NC_050903_	7.59
atpI-rps2	NC_035233_	MT012420_a	6.58
atpI-rps2	NC_035233_	NC_050896_	6.58
atpI-rps2	NC_035233_	MT901216_a	6.58
atpI-rps2	NC_035233_	NC_050895_	6.08
atpI-rps2	NC_035233_	NC_050929_	6.08
atpI-rps2	NC_035233_	NC_041092_	5.6
atpI-rps2	NC_035233_	NC_041091_	6.08
atpI-rps2	NC_035233_	MK944407_a	5.6
atpI-rps2	NC_035233_	NC_040121_	6.08
atpI-rps2	NC_035233_	MK944406_a	5.59
atpI-rps2	NC_035233_	NC_050899_	3.2
atpI-rps2	NC_035233_	1634719754	6.56
atpI-rps2	NC_035233_	NC_050901_	6.56
atpI-rps2	NC_035233_	NC_050053_	6.56
atpI-rps2	NC_035233_	NC_046838_	6.56
atpI-rps2	NC_050898_	1634714020	1.82
atpI-rps2	NC_050898_	NC_038165_	2.27
atpI-rps2	NC_050898_	NC_050902_	4.13
atpI-rps2	NC_050898_	NC_020431_	9.03
atpI-rps2	NC_050898_	1618657607	8.53
atpI-rps2	NC_050898_	NC_050903_	9.56
atpI-rps2	NC_050898_	MT012420_a	8.53
atpI-rps2	NC_050898_	NC_050896_	8.53
atpI-rps2	NC_050898_	MT901216_a	8.53
atpI-rps2	NC_050898_	NC_050895_	8.02
atpI-rps2	NC_050898_	NC_050929_	8.02
atpI-rps2	NC_050898_	NC_041092_	7.29
atpI-rps2	NC_050898_	NC_041091_	7.76
atpI-rps2	NC_050898_	MK944407_a	7.53
atpI-rps2	NC_050898_	NC_040121_	8.02
atpI-rps2	NC_050898_	MK944406_a	7.52
atpI-rps2	NC_050898_	NC_050899_	5.08
atpI-rps2	NC_050898_	1634719754	7.54
atpI-rps2	NC_050898_	NC_050901_	7.54
atpI-rps2	NC_050898_	NC_050053_	7.54
atpI-rps2	NC_050898_	NC_046838_	7.54
atpI-rps2	1634714020	NC_038165_	0.45
atpI-rps2	1634714020	NC_050902_	2.74
atpI-rps2	1634714020	NC_020431_	8.06
atpI-rps2	1634714020	1618657607	7.57
atpI-rps2	1634714020	NC_050903_	8.59
atpI-rps2	1634714020	MT012420_a	7.57
atpI-rps2	1634714020	NC_050896_	7.57
atpI-rps2	1634714020	MT901216_a	7.57
atpI-rps2	1634714020	NC_050895_	7.06
atpI-rps2	1634714020	NC_050929_	7.06
atpI-rps2	1634714020	NC_041092_	6.58
atpI-rps2	1634714020	NC_041091_	7.06
atpI-rps2	1634714020	MK944407_a	6.58
atpI-rps2	1634714020	NC_040121_	7.06
atpI-rps2	1634714020	MK944406_a	6.57
atpI-rps2	1634714020	NC_050899_	4.15
atpI-rps2	1634714020	1634719754	6.56
atpI-rps2	1634714020	NC_050901_	6.56
atpI-rps2	1634714020	NC_050053_	6.56
atpI-rps2	1634714020	NC_046838_	6.56
atpI-rps2	NC_038165_	NC_050902_	3.66
atpI-rps2	NC_038165_	NC_020431_	7.53
atpI-rps2	NC_038165_	1618657607	7.04
atpI-rps2	NC_038165_	NC_050903_	8.05
atpI-rps2	NC_038165_	MT012420_a	7.04
atpI-rps2	NC_038165_	NC_050896_	7.04
atpI-rps2	NC_038165_	MT901216_a	7.04
atpI-rps2	NC_038165_	NC_050895_	6.55
atpI-rps2	NC_038165_	NC_050929_	6.55
atpI-rps2	NC_038165_	NC_041092_	6.06
atpI-rps2	NC_038165_	NC_041091_	6.55
atpI-rps2	NC_038165_	MK944407_a	6.06
atpI-rps2	NC_038165_	NC_040121_	6.55
atpI-rps2	NC_038165_	MK944406_a	6.05
atpI-rps2	NC_038165_	NC_050899_	3.66
atpI-rps2	NC_038165_	1634719754	6.07
atpI-rps2	NC_038165_	NC_050901_	6.07
atpI-rps2	NC_038165_	NC_050053_	6.07
atpI-rps2	NC_038165_	NC_046838_	6.07
atpI-rps2	NC_050902_	NC_020431_	9.54
atpI-rps2	NC_050902_	1618657607	9.04
atpI-rps2	NC_050902_	NC_050903_	10.08
atpI-rps2	NC_050902_	MT012420_a	9.04
atpI-rps2	NC_050902_	NC_050896_	9.04
atpI-rps2	NC_050902_	MT901216_a	9.04
atpI-rps2	NC_050902_	NC_050895_	8.53
atpI-rps2	NC_050902_	NC_050929_	8.53
atpI-rps2	NC_050902_	NC_041092_	8.04
atpI-rps2	NC_050902_	NC_041091_	8.53
atpI-rps2	NC_050902_	MK944407_a	8.04
atpI-rps2	NC_050902_	NC_040121_	8.53
atpI-rps2	NC_050902_	MK944406_a	8.02
atpI-rps2	NC_050902_	NC_050899_	5.56
atpI-rps2	NC_050902_	1634719754	8.54
atpI-rps2	NC_050902_	NC_050901_	8.54
atpI-rps2	NC_050902_	NC_050053_	8.54
atpI-rps2	NC_050902_	NC_046838_	8.54
atpI-rps2	NC_020431_	1618657607	0.44
atpI-rps2	NC_020431_	NC_050903_	1.35
atpI-rps2	NC_020431_	MT012420_a	0.44
atpI-rps2	NC_020431_	NC_050896_	0.45
atpI-rps2	NC_020431_	MT901216_a	0.45
atpI-rps2	NC_020431_	NC_050895_	0.9
atpI-rps2	NC_020431_	NC_050929_	1.8
atpI-rps2	NC_020431_	NC_041092_	1.35
atpI-rps2	NC_020431_	NC_041091_	1.8
atpI-rps2	NC_020431_	MK944407_a	1.35
atpI-rps2	NC_020431_	NC_040121_	1.81
atpI-rps2	NC_020431_	MK944406_a	1.81
atpI-rps2	NC_020431_	NC_050899_	5.57
atpI-rps2	NC_020431_	1634719754	9.05
atpI-rps2	NC_020431_	NC_050901_	9.05
atpI-rps2	NC_020431_	NC_050053_	9.05
atpI-rps2	NC_020431_	NC_046838_	9.05
atpI-rps2	1618657607	NC_050903_	0.9
atpI-rps2	1618657607	MT012420_a	0
atpI-rps2	1618657607	NC_050896_	0
atpI-rps2	1618657607	MT901216_a	0
atpI-rps2	1618657607	NC_050895_	0.45
atpI-rps2	1618657607	NC_050929_	1.35
atpI-rps2	1618657607	NC_041092_	0.9
atpI-rps2	1618657607	NC_041091_	1.35
atpI-rps2	1618657607	MK944407_a	0.9
atpI-rps2	1618657607	NC_040121_	1.35
atpI-rps2	1618657607	MK944406_a	1.35
atpI-rps2	1618657607	NC_050899_	5.1
atpI-rps2	1618657607	1634719754	8.54
atpI-rps2	1618657607	NC_050901_	8.54
atpI-rps2	1618657607	NC_050053_	8.54
atpI-rps2	1618657607	NC_046838_	8.55
atpI-rps2	NC_050903_	MT012420_a	0.9
atpI-rps2	NC_050903_	NC_050896_	0.9
atpI-rps2	NC_050903_	MT901216_a	0.9
atpI-rps2	NC_050903_	NC_050895_	1.36
atpI-rps2	NC_050903_	NC_050929_	2.26
atpI-rps2	NC_050903_	NC_041092_	1.81
atpI-rps2	NC_050903_	NC_041091_	2.26
atpI-rps2	NC_050903_	MK944407_a	1.81
atpI-rps2	NC_050903_	NC_040121_	2.27
atpI-rps2	NC_050903_	MK944406_a	2.27
atpI-rps2	NC_050903_	NC_050899_	6.08
atpI-rps2	NC_050903_	1634719754	9.56
atpI-rps2	NC_050903_	NC_050901_	9.56
atpI-rps2	NC_050903_	NC_050053_	9.56
atpI-rps2	NC_050903_	NC_046838_	9.57
atpI-rps2	MT012420_a	NC_050896_	0
atpI-rps2	MT012420_a	MT901216_a	0
atpI-rps2	MT012420_a	NC_050895_	0.45
atpI-rps2	MT012420_a	NC_050929_	1.35
atpI-rps2	MT012420_a	NC_041092_	0.9
atpI-rps2	MT012420_a	NC_041091_	1.35
atpI-rps2	MT012420_a	MK944407_a	0.9
atpI-rps2	MT012420_a	NC_040121_	1.35
atpI-rps2	MT012420_a	MK944406_a	1.35
atpI-rps2	MT012420_a	NC_050899_	5.1
atpI-rps2	MT012420_a	1634719754	8.54
atpI-rps2	MT012420_a	NC_050901_	8.54
atpI-rps2	MT012420_a	NC_050053_	8.54
atpI-rps2	MT012420_a	NC_046838_	8.55
atpI-rps2	NC_050896_	MT901216_a	0
atpI-rps2	NC_050896_	NC_050895_	0.45
atpI-rps2	NC_050896_	NC_050929_	1.35
atpI-rps2	NC_050896_	NC_041092_	0.9
atpI-rps2	NC_050896_	NC_041091_	1.35
atpI-rps2	NC_050896_	MK944407_a	0.9
atpI-rps2	NC_050896_	NC_040121_	1.35
atpI-rps2	NC_050896_	MK944406_a	1.35
atpI-rps2	NC_050896_	NC_050899_	5.1
atpI-rps2	NC_050896_	1634719754	8.54
atpI-rps2	NC_050896_	NC_050901_	8.54
atpI-rps2	NC_050896_	NC_050053_	8.54
atpI-rps2	NC_050896_	NC_046838_	8.55
atpI-rps2	MT901216_a	NC_050895_	0.45
atpI-rps2	MT901216_a	NC_050929_	1.35
atpI-rps2	MT901216_a	NC_041092_	0.9
atpI-rps2	MT901216_a	NC_041091_	1.35
atpI-rps2	MT901216_a	MK944407_a	0.9
atpI-rps2	MT901216_a	NC_040121_	1.35
atpI-rps2	MT901216_a	MK944406_a	1.35
atpI-rps2	MT901216_a	NC_050899_	5.1
atpI-rps2	MT901216_a	1634719754	8.54
atpI-rps2	MT901216_a	NC_050901_	8.54
atpI-rps2	MT901216_a	NC_050053_	8.54
atpI-rps2	MT901216_a	NC_046838_	8.55
atpI-rps2	NC_050895_	NC_050929_	0.9
atpI-rps2	NC_050895_	NC_041092_	0.45
atpI-rps2	NC_050895_	NC_041091_	0.9
atpI-rps2	NC_050895_	MK944407_a	0.45
atpI-rps2	NC_050895_	NC_040121_	0.9
atpI-rps2	NC_050895_	MK944406_a	0.9
atpI-rps2	NC_050895_	NC_050899_	4.61
atpI-rps2	NC_050895_	1634719754	8.04
atpI-rps2	NC_050895_	NC_050901_	8.04
atpI-rps2	NC_050895_	NC_050053_	8.04
atpI-rps2	NC_050895_	NC_046838_	8.04
atpI-rps2	NC_050929_	NC_041092_	0.45
atpI-rps2	NC_050929_	NC_041091_	0.89
atpI-rps2	NC_050929_	MK944407_a	0.45
atpI-rps2	NC_050929_	NC_040121_	0.9
atpI-rps2	NC_050929_	MK944406_a	0.9
atpI-rps2	NC_050929_	NC_050899_	4.61
atpI-rps2	NC_050929_	1634719754	8.04
atpI-rps2	NC_050929_	NC_050901_	8.04
atpI-rps2	NC_050929_	NC_050053_	8.04
atpI-rps2	NC_050929_	NC_046838_	8.04
atpI-rps2	NC_041092_	NC_041091_	0.43
atpI-rps2	NC_041092_	MK944407_a	0
atpI-rps2	NC_041092_	NC_040121_	0.45
atpI-rps2	NC_041092_	MK944406_a	0.45
atpI-rps2	NC_041092_	NC_050899_	4.14
atpI-rps2	NC_041092_	1634719754	7.54
atpI-rps2	NC_041092_	NC_050901_	7.54
atpI-rps2	NC_041092_	NC_050053_	7.54
atpI-rps2	NC_041092_	NC_046838_	7.55
atpI-rps2	NC_041091_	MK944407_a	0.45
atpI-rps2	NC_041091_	NC_040121_	0.9
atpI-rps2	NC_041091_	MK944406_a	0.9
atpI-rps2	NC_041091_	NC_050899_	4.61
atpI-rps2	NC_041091_	1634719754	8.04
atpI-rps2	NC_041091_	NC_050901_	8.04
atpI-rps2	NC_041091_	NC_050053_	8.04
atpI-rps2	NC_041091_	NC_046838_	8.04
atpI-rps2	MK944407_a	NC_040121_	0.45
atpI-rps2	MK944407_a	MK944406_a	0.45
atpI-rps2	MK944407_a	NC_050899_	4.14
atpI-rps2	MK944407_a	1634719754	7.54
atpI-rps2	MK944407_a	NC_050901_	7.54
atpI-rps2	MK944407_a	NC_050053_	7.54
atpI-rps2	MK944407_a	NC_046838_	7.55
atpI-rps2	NC_040121_	MK944406_a	0.9
atpI-rps2	NC_040121_	NC_050899_	4.16
atpI-rps2	NC_040121_	1634719754	8.04
atpI-rps2	NC_040121_	NC_050901_	8.04
atpI-rps2	NC_040121_	NC_050053_	8.04
atpI-rps2	NC_040121_	NC_046838_	8.04
atpI-rps2	MK944406_a	NC_050899_	4.14
atpI-rps2	MK944406_a	1634719754	7.54
atpI-rps2	MK944406_a	NC_050901_	7.54
atpI-rps2	MK944406_a	NC_050053_	7.54
atpI-rps2	MK944406_a	NC_046838_	7.54
atpI-rps2	NC_050899_	1634719754	5.11
atpI-rps2	NC_050899_	NC_050901_	5.11
atpI-rps2	NC_050899_	NC_050053_	5.11
atpI-rps2	NC_050899_	NC_046838_	5.1
atpI-rps2	1634719754	NC_050901_	0
atpI-rps2	1634719754	NC_050053_	0
atpI-rps2	1634719754	NC_046838_	0.9
atpI-rps2	NC_050901_	NC_050053_	0
atpI-rps2	NC_050901_	NC_046838_	0.9
atpI-rps2	NC_050053_	NC_046838_	0.9
ccsA-ndhD	NC_020431_	MT012420_c	0.43
ccsA-ndhD	NC_020431_	1618657607	0.43
ccsA-ndhD	NC_020431_	MT901216_c	0.44
ccsA-ndhD	NC_020431_	NC_050903_	0.88
ccsA-ndhD	NC_020431_	NC_050896_	1.33
ccsA-ndhD	NC_020431_	NC_041091_	3.98
ccsA-ndhD	NC_020431_	NC_050899_	2.79
ccsA-ndhD	NC_020431_	NC_040121_	2.66
ccsA-ndhD	NC_020431_	MK944406_c	2.22
ccsA-ndhD	NC_020431_	NC_050895_	2.67
ccsA-ndhD	NC_020431_	MK944407_c	2.2
ccsA-ndhD	NC_020431_	NC_041092_	1.76
ccsA-ndhD	NC_020431_	NC_050929_	3.13
ccsA-ndhD	NC_020431_	1634719754	6.06
ccsA-ndhD	NC_020431_	NC_050901_	6.06
ccsA-ndhD	NC_020431_	NC_046838_	5.24
ccsA-ndhD	NC_020431_	NC_050053_	5.61
ccsA-ndhD	NC_020431_	NC_035233_	15.12
ccsA-ndhD	NC_020431_	NC_050900_	15.58
ccsA-ndhD	NC_020431_	NC_050897_	14.47
ccsA-ndhD	NC_020431_	1634714020	14.11
ccsA-ndhD	NC_020431_	NC_038165_	13.5
ccsA-ndhD	NC_020431_	NC_050898_	14.58
ccsA-ndhD	NC_020431_	NC_050902_	11.41
ccsA-ndhD	MT012420_c	1618657607	0
ccsA-ndhD	MT012420_c	MT901216_c	0
ccsA-ndhD	MT012420_c	NC_050903_	0.44
ccsA-ndhD	MT012420_c	NC_050896_	0.88
ccsA-ndhD	MT012420_c	NC_041091_	3.11
ccsA-ndhD	MT012420_c	NC_050899_	2.32
ccsA-ndhD	MT012420_c	NC_040121_	2.21
ccsA-ndhD	MT012420_c	MK944406_c	1.77
ccsA-ndhD	MT012420_c	NC_050895_	2.22
ccsA-ndhD	MT012420_c	MK944407_c	1.75
ccsA-ndhD	MT012420_c	NC_041092_	1.32
ccsA-ndhD	MT012420_c	NC_050929_	3.59
ccsA-ndhD	MT012420_c	1634719754	6.56
ccsA-ndhD	MT012420_c	NC_050901_	6.56
ccsA-ndhD	MT012420_c	NC_046838_	5.75
ccsA-ndhD	MT012420_c	NC_050053_	6.11
ccsA-ndhD	MT012420_c	NC_035233_	14.15
ccsA-ndhD	MT012420_c	NC_050900_	14.54
ccsA-ndhD	MT012420_c	NC_050897_	13.44
ccsA-ndhD	MT012420_c	1634714020	14.11
ccsA-ndhD	MT012420_c	NC_038165_	13.5
ccsA-ndhD	MT012420_c	NC_050898_	14.01
ccsA-ndhD	MT012420_c	NC_050902_	10.89
ccsA-ndhD	1618657607	MT901216_c	0
ccsA-ndhD	1618657607	NC_050903_	0.44
ccsA-ndhD	1618657607	NC_050896_	0.88
ccsA-ndhD	1618657607	NC_041091_	3.11
ccsA-ndhD	1618657607	NC_050899_	2.32
ccsA-ndhD	1618657607	NC_040121_	2.21
ccsA-ndhD	1618657607	MK944406_c	1.77
ccsA-ndhD	1618657607	NC_050895_	2.22
ccsA-ndhD	1618657607	MK944407_c	1.75
ccsA-ndhD	1618657607	NC_041092_	1.32
ccsA-ndhD	1618657607	NC_050929_	3.59
ccsA-ndhD	1618657607	1634719754	6.56
ccsA-ndhD	1618657607	NC_050901_	6.56
ccsA-ndhD	1618657607	NC_046838_	5.75
ccsA-ndhD	1618657607	NC_050053_	6.11
ccsA-ndhD	1618657607	NC_035233_	14.15
ccsA-ndhD	1618657607	NC_050900_	14.54
ccsA-ndhD	1618657607	NC_050897_	13.44
ccsA-ndhD	1618657607	1634714020	14.11
ccsA-ndhD	1618657607	NC_038165_	13.5
ccsA-ndhD	1618657607	NC_050898_	14.01
ccsA-ndhD	1618657607	NC_050902_	10.89
ccsA-ndhD	MT901216_c	NC_050903_	0.44
ccsA-ndhD	MT901216_c	NC_050896_	0.88
ccsA-ndhD	MT901216_c	NC_041091_	3.13
ccsA-ndhD	MT901216_c	NC_050899_	2.34
ccsA-ndhD	MT901216_c	NC_040121_	2.23
ccsA-ndhD	MT901216_c	MK944406_c	1.78
ccsA-ndhD	MT901216_c	NC_050895_	2.24
ccsA-ndhD	MT901216_c	MK944407_c	1.77
ccsA-ndhD	MT901216_c	NC_041092_	1.33
ccsA-ndhD	MT901216_c	NC_050929_	3.62
ccsA-ndhD	MT901216_c	1634719754	6.62
ccsA-ndhD	MT901216_c	NC_050901_	6.62
ccsA-ndhD	MT901216_c	NC_046838_	5.8
ccsA-ndhD	MT901216_c	NC_050053_	6.16
ccsA-ndhD	MT901216_c	NC_035233_	14.22
ccsA-ndhD	MT901216_c	NC_050900_	14.62
ccsA-ndhD	MT901216_c	NC_050897_	13.58
ccsA-ndhD	MT901216_c	1634714020	14.25
ccsA-ndhD	MT901216_c	NC_038165_	13.63
ccsA-ndhD	MT901216_c	NC_050898_	14.15
ccsA-ndhD	MT901216_c	NC_050902_	10.99
ccsA-ndhD	NC_050903_	NC_050896_	0.44
ccsA-ndhD	NC_050903_	NC_041091_	2.67
ccsA-ndhD	NC_050903_	NC_050899_	1.86
ccsA-ndhD	NC_050903_	NC_040121_	1.78
ccsA-ndhD	NC_050903_	MK944406_c	1.33
ccsA-ndhD	NC_050903_	NC_050895_	1.78
ccsA-ndhD	NC_050903_	MK944407_c	1.32
ccsA-ndhD	NC_050903_	NC_041092_	0.88
ccsA-ndhD	NC_050903_	NC_050929_	3.16
ccsA-ndhD	NC_050903_	1634719754	6.12
ccsA-ndhD	NC_050903_	NC_050901_	6.12
ccsA-ndhD	NC_050903_	NC_046838_	5.29
ccsA-ndhD	NC_050903_	NC_050053_	5.66
ccsA-ndhD	NC_050903_	NC_035233_	13.64
ccsA-ndhD	NC_050903_	NC_050900_	14.05
ccsA-ndhD	NC_050903_	NC_050897_	13.01
ccsA-ndhD	NC_050903_	1634714020	13.7
ccsA-ndhD	NC_050903_	NC_038165_	13.08
ccsA-ndhD	NC_050903_	NC_050898_	13.58
ccsA-ndhD	NC_050903_	NC_050902_	10.47
ccsA-ndhD	NC_050896_	NC_041091_	3.13
ccsA-ndhD	NC_050896_	NC_050899_	2.34
ccsA-ndhD	NC_050896_	NC_040121_	2.23
ccsA-ndhD	NC_050896_	MK944406_c	1.78
ccsA-ndhD	NC_050896_	NC_050895_	2.24
ccsA-ndhD	NC_050896_	MK944407_c	1.77
ccsA-ndhD	NC_050896_	NC_041092_	1.33
ccsA-ndhD	NC_050896_	NC_050929_	3.62
ccsA-ndhD	NC_050896_	1634719754	6.62
ccsA-ndhD	NC_050896_	NC_050901_	6.62
ccsA-ndhD	NC_050896_	NC_046838_	5.8
ccsA-ndhD	NC_050896_	NC_050053_	6.16
ccsA-ndhD	NC_050896_	NC_035233_	13.08
ccsA-ndhD	NC_050896_	NC_050900_	13.48
ccsA-ndhD	NC_050896_	NC_050897_	12.45
ccsA-ndhD	NC_050896_	1634714020	13.14
ccsA-ndhD	NC_050896_	NC_038165_	12.54
ccsA-ndhD	NC_050896_	NC_050898_	13.01
ccsA-ndhD	NC_050896_	NC_050902_	10.99
ccsA-ndhD	NC_041091_	NC_050899_	3.27
ccsA-ndhD	NC_041091_	NC_040121_	3.58
ccsA-ndhD	NC_041091_	MK944406_c	3.13
ccsA-ndhD	NC_041091_	NC_050895_	3.59
ccsA-ndhD	NC_041091_	MK944407_c	3.11
ccsA-ndhD	NC_041091_	NC_041092_	2.64
ccsA-ndhD	NC_041091_	NC_050929_	4.96
ccsA-ndhD	NC_041091_	1634719754	8.02
ccsA-ndhD	NC_041091_	NC_050901_	8.02
ccsA-ndhD	NC_041091_	NC_046838_	7.23
ccsA-ndhD	NC_041091_	NC_050053_	7.57
ccsA-ndhD	NC_041091_	NC_035233_	15.08
ccsA-ndhD	NC_041091_	NC_050900_	15.55
ccsA-ndhD	NC_041091_	NC_050897_	14.51
ccsA-ndhD	NC_041091_	1634714020	15.76
ccsA-ndhD	NC_041091_	NC_038165_	15.12
ccsA-ndhD	NC_041091_	NC_050898_	15.7
ccsA-ndhD	NC_041091_	NC_050902_	12.47
ccsA-ndhD	NC_050899_	NC_040121_	2.78
ccsA-ndhD	NC_050899_	MK944406_c	1.85
ccsA-ndhD	NC_050899_	NC_050895_	2.32
ccsA-ndhD	NC_050899_	MK944407_c	1.84
ccsA-ndhD	NC_050899_	NC_041092_	1.85
ccsA-ndhD	NC_050899_	NC_050929_	4.25
ccsA-ndhD	NC_050899_	1634719754	6.9
ccsA-ndhD	NC_050899_	NC_050901_	6.9
ccsA-ndhD	NC_050899_	NC_046838_	6.05
ccsA-ndhD	NC_050899_	NC_050053_	6.42
ccsA-ndhD	NC_050899_	NC_035233_	13.1
ccsA-ndhD	NC_050899_	NC_050900_	13.52
ccsA-ndhD	NC_050899_	NC_050897_	12.9
ccsA-ndhD	NC_050899_	1634714020	14.15
ccsA-ndhD	NC_050899_	NC_038165_	13.51
ccsA-ndhD	NC_050899_	NC_050898_	13.82
ccsA-ndhD	NC_050899_	NC_050902_	10.81
ccsA-ndhD	NC_040121_	MK944406_c	2.22
ccsA-ndhD	NC_040121_	NC_050895_	2.67
ccsA-ndhD	NC_040121_	MK944407_c	2.21
ccsA-ndhD	NC_040121_	NC_041092_	1.76
ccsA-ndhD	NC_040121_	NC_050929_	3.59
ccsA-ndhD	NC_040121_	1634719754	7.06
ccsA-ndhD	NC_040121_	NC_050901_	7.06
ccsA-ndhD	NC_040121_	NC_046838_	6.26
ccsA-ndhD	NC_040121_	NC_050053_	6.61
ccsA-ndhD	NC_040121_	NC_035233_	14.66
ccsA-ndhD	NC_040121_	NC_050900_	15.06
ccsA-ndhD	NC_040121_	NC_050897_	13.95
ccsA-ndhD	NC_040121_	1634714020	14.6
ccsA-ndhD	NC_040121_	NC_038165_	13.98
ccsA-ndhD	NC_040121_	NC_050898_	14.5
ccsA-ndhD	NC_040121_	NC_050902_	11.37
ccsA-ndhD	MK944406_c	NC_050895_	0.44
ccsA-ndhD	MK944406_c	MK944407_c	0
ccsA-ndhD	MK944406_c	NC_041092_	1.32
ccsA-ndhD	MK944406_c	NC_050929_	3.59
ccsA-ndhD	MK944406_c	1634719754	6.57
ccsA-ndhD	MK944406_c	NC_050901_	6.57
ccsA-ndhD	MK944406_c	NC_046838_	5.75
ccsA-ndhD	MK944406_c	NC_050053_	6.11
ccsA-ndhD	MK944406_c	NC_035233_	14.09
ccsA-ndhD	MK944406_c	NC_050900_	14.49
ccsA-ndhD	MK944406_c	NC_050897_	13.39
ccsA-ndhD	MK944406_c	1634714020	14.05
ccsA-ndhD	MK944406_c	NC_038165_	13.5
ccsA-ndhD	MK944406_c	NC_050898_	13.94
ccsA-ndhD	MK944406_c	NC_050902_	10.91
ccsA-ndhD	NC_050895_	MK944407_c	0.44
ccsA-ndhD	NC_050895_	NC_041092_	1.77
ccsA-ndhD	NC_050895_	NC_050929_	4.04
[truncated: 25,302 more rows]

[truncated: 2 more sheets: Table S11, Sheet12]
